# Supplementary material for: N-[3,5-Dichloro-4-(1,1,2,2-tetra­fluoro­eth­oxy)phen­yl]-2,6-difluoro­benzamide
Source: Acta Crystallogr Sect E Struct Rep Online. 2010 Jul 31;66(Pt 8):o2156. doi: 10.1107/S1600536810029612 (PMC3007377; doi:10.1107/S1600536810029612)
Supplement: Supplementary file 2 [file e-66-o2156-Isup2.hkl]

# 
# h,k,l, Fc-squared, Fo-squared, sigma(Fo-squared) and status flag 
# 
data_I
_shelx_title ' T in Pbca' 
_shelx_refln_list_code          4 
_shelx_F_calc_maximum      254.88 
_exptl_crystal_F_000      1664.00 
_reflns_d_resolution_high  0.8406 
 
loop_ 
 _symmetry_equiv_pos_as_xyz 
 'x, y, z' 
 '-x+1/2, -y, z+1/2' 
 '-x, y+1/2, -z+1/2' 
 'x+1/2, -y+1/2, -z' 
 '-x, -y, -z' 
 'x-1/2, y, -z-1/2' 
 'x, -y-1/2, z-1/2' 
 '-x-1/2, y-1/2, z' 
 
_cell_length_a     9.4262 
_cell_length_b    15.5684 
_cell_length_c    22.6006 
_cell_angle_alpha  90.000 
_cell_angle_beta   90.000 
_cell_angle_gamma  90.000 
 
_shelx_F_squared_multiplier     1.000 
 
loop_ 
 _refln_index_h 
 _refln_index_k 
 _refln_index_l 
 _refln_F_squared_calc 
 _refln_F_squared_meas 
 _refln_F_squared_sigma 
 _refln_observed_status 
   2   0   0    45728.85    44126.40    253.99 o 
   4   0   0     1180.95     1571.87     61.20 o 
   6   0   0      723.54      572.30     46.35 o 
   8   0   0      961.33      777.09     43.16 o 
  10   0   0      170.82      167.87     30.59 o 
   2   1   0     4538.21     4682.82     51.27 o 
   4   1   0        7.32       14.23      6.47 o 
   6   1   0        0.21        8.78      8.14 o 
   8   1   0      525.15      449.96     23.77 o 
  10   1   0      181.10      203.09     27.28 o 
   0   2   0       24.18       28.22      6.32 o 
   2   2   0     5779.03     6228.84    148.80 o 
   4   2   0     2888.90     2238.60     42.20 o 
   6   2   0      324.27      228.05     19.31 o 
   8   2   0       34.86       31.96     11.02 o 
  10   2   0        1.42        3.72      9.85 o 
   2   3   0     1218.58     1460.72     49.78 o 
   4   3   0    18088.64    15695.03    147.25 o 
   6   3   0      830.85      757.31     22.19 o 
   8   3   0      117.39      122.44     16.30 o 
  10   3   0        9.25       12.00     11.81 o 
   0   4   0    12380.92    12722.66    705.08 o 
   2   4   0    16475.27    18006.27    466.32 o 
   4   4   0      841.49     1105.75     19.65 o 
   6   4   0       57.33       55.78     11.48 o 
   8   4   0      149.76      151.30     26.53 o 
  10   4   0        5.79       13.36     13.51 o 
   2   5   0      682.78      380.64     17.39 o 
   4   5   0     1256.00     1585.79     39.42 o 
   6   5   0       54.07       45.81      9.08 o 
   8   5   0       18.22       23.18     13.31 o 
  10   5   0        6.12       13.81     17.84 o 
   0   6   0    45391.40    47701.23   1068.39 o 
   2   6   0    38022.91    42674.31   1245.11 o 
   6   6   0      167.29      141.40     19.17 o 
   8   6   0      181.07      144.05     27.56 o 
  10   6   0       52.29       49.93     20.39 o 
   2   7   0       11.57       11.96      3.43 o 
   4   7   0      247.55      315.93     20.72 o 
   6   7   0      109.71       65.90     18.70 o 
   8   7   0      162.95      141.42     28.12 o 
  10   7   0        1.68       11.83     13.08 o 
   0   8   0     5620.95     5823.97    217.40 o 
   2   8   0       29.43       10.81      4.24 o 
   4   8   0     2453.47     2196.36     55.04 o 
   6   8   0      595.21      490.28     29.56 o 
   8   8   0      155.38      151.01     28.74 o 
  10   8   0        7.80       13.56     16.94 o 
   2   9   0     2290.71     2149.14     69.97 o 
   4   9   0      744.89      724.01     33.48 o 
   6   9   0      133.54      166.30     22.83 o 
   8   9   0       67.51       82.31     32.00 o 
   0  10   0     2632.47     2634.96     59.99 o 
   2  10   0     1856.95     1290.78     78.18 o 
   4  10   0      345.73      327.79     28.75 o 
   6  10   0       41.24       37.82     14.39 o 
   8  10   0      133.65      132.22     28.16 o 
   2  11   0      452.53      328.83     23.78 o 
   4  11   0     2161.42     1988.42    165.14 o 
   6  11   0      120.29      117.47     21.49 o 
   8  11   0      154.72      157.35     26.31 o 
   0  12   0     3986.93     3674.64     86.59 o 
   2  12   0     1378.22     1152.03     43.33 o 
   4  12   0      370.99      427.29     35.42 o 
   6  12   0       11.99        7.85     10.94 o 
   8  12   0      113.49      132.84     24.15 o 
   2  13   0      342.54      500.47     41.29 o 
   4  13   0      754.75      797.64     40.98 o 
   6  13   0       45.38       68.48     18.21 o 
   0  14   0     2629.44     2166.73    120.27 o 
   2  14   0       21.53       22.58     11.29 o 
   4  14   0       49.55       65.16     17.07 o 
   6  14   0      149.92      165.15     21.92 o 
   2  15   0      737.42      790.81     41.59 o 
   4  15   0       18.03       27.82     11.71 o 
   6  15   0       97.85       92.62     17.40 o 
   0  16   0        1.27       11.16     23.38 o 
   2  16   0      332.97      328.73     45.22 o 
   4  16   0       43.54       34.07     17.78 o 
   2  17   0       73.78       93.66     36.38 o 
   4  17   0      334.09      404.40     50.77 o 
   0  18   0      246.61      258.59     62.51 o 
   2  18   0       42.46       60.88     24.46 o 
   1   1   1     1293.88     1088.31     28.40 o 
   2   1   1    12590.30    12886.09    109.07 o 
   3   1   1     1872.58     1973.06     25.48 o 
   4   1   1      405.08      302.61     13.70 o 
   5   1   1      361.07      311.52     13.70 o 
   6   1   1      142.04      147.00     13.01 o 
   7   1   1      262.06      272.54     16.45 o 
   8   1   1       26.09       24.01      6.26 o 
   9   1   1      384.32      367.81     21.57 o 
  10   1   1      260.00      289.15     22.64 o 
  11   1   1       76.86       86.87     16.13 o 
   0   2   1     1321.07     1951.40     69.16 o 
   1   2   1     7169.20     7755.82    150.24 o 
   2   2   1       19.59       39.45      2.53 o 
   3   2   1     3647.84     3273.48     32.06 o 
   4   2   1      112.20       43.03      5.09 o 
   5   2   1      690.88      555.38     15.27 o 
   7   2   1       37.82       50.39      7.47 o 
   8   2   1       16.05       29.53      7.38 o 
   9   2   1      179.80      185.52     16.29 o 
  10   2   1        0.01        2.15      7.49 o 
  11   2   1        2.10       18.88     10.56 o 
   1   3   1     2701.40     2705.09     89.20 o 
   2   3   1    20679.87    21172.96    208.81 o 
   3   3   1     5623.56     5677.31     50.23 o 
   4   3   1     1100.97      845.06     13.69 o 
   5   3   1      899.63      861.75     16.30 o 
   6   3   1       11.91        6.65      3.54 o 
   7   3   1       15.95        7.11      4.26 o 
   8   3   1      165.01      161.97     12.17 o 
   9   3   1       71.50       64.74     11.54 o 
  10   3   1        5.09        9.50      8.47 o 
  11   3   1       13.75       14.50     12.48 o 
   0   4   1    11735.11    12400.10    483.80 o 
   1   4   1     7351.46     7935.00    150.16 o 
   3   4   1     7059.23     7144.71    120.92 o 
   4   4   1      471.97      446.85     10.09 o 
   5   4   1     4998.37     4805.76     65.15 o 
   6   4   1     1924.43     1749.86     32.01 o 
   7   4   1       19.95       28.24      6.54 o 
   8   4   1        6.84        3.73      6.19 o 
   9   4   1       11.43       17.60      9.81 o 
  10   4   1        0.48       11.55      8.90 o 
   1   5   1     2384.66     2728.34    102.50 o 
   2   5   1     1877.21     2047.18     53.95 o 
   3   5   1     2350.41     2233.98     51.76 o 
   4   5   1       24.98       30.28      4.26 o 
   5   5   1      199.32      252.65     10.81 o 
   6   5   1       14.63       12.26      4.61 o 
   7   5   1      816.80      676.78     28.88 o 
   8   5   1      364.63      356.96     28.93 o 
   9   5   1      203.46      198.84     28.31 o 
  10   5   1       19.36       39.61     11.94 o 
   0   6   1       23.94       44.47      5.99 o 
   1   6   1      325.28      294.44     10.62 o 
   2   6   1      674.31      839.22     26.39 o 
   3   6   1     2956.08     2824.17     39.77 o 
   4   6   1       60.43       87.15      7.79 o 
   5   6   1      123.84      150.40     10.35 o 
   6   6   1      230.83      204.13     15.88 o 
   7   6   1      344.43      314.50     21.13 o 
   8   6   1        3.42        2.15      7.77 o 
   9   6   1        0.12        0.00     11.21 o 
  10   6   1       19.24       31.90     12.31 o 
   1   7   1     2545.35     2841.90     71.49 o 
   2   7   1     3237.11     2975.73     41.19 o 
   3   7   1      408.31      397.08     15.31 o 
   4   7   1      226.90      270.08     15.22 o 
   5   7   1       95.77      138.52     13.25 o 
   6   7   1       66.28       40.07      8.41 o 
   7   7   1      244.74      254.85     19.15 o 
   8   7   1        1.09       19.15      9.27 o 
   9   7   1      203.97      212.46     29.71 o 
  10   7   1        2.63        1.50      8.08 o 
   0   8   1        6.57        5.12      3.16 o 
   1   8   1      240.32      271.65      7.70 o 
   2   8   1        3.41        2.46      3.11 o 
   3   8   1     1417.53     1288.15     28.27 o 
   4   8   1       15.36       32.60      7.36 o 
   5   8   1      135.28      139.08     13.70 o 
   6   8   1       83.52      105.56     12.64 o 
   7   8   1      245.54      224.14     18.75 o 
   8   8   1        1.71        2.51      8.12 o 
   9   8   1       16.04       30.12     12.37 o 
  10   8   1        0.94       12.39     10.13 o 
   1   9   1      108.00      183.53      7.33 o 
   2   9   1      364.87      305.66      9.85 o 
   3   9   1       86.50       55.87      9.09 o 
   4   9   1     1220.13     1364.76     32.09 o 
   5   9   1        0.87       11.03      6.09 o 
   6   9   1      125.26      113.88     13.68 o 
   7   9   1        0.26        9.11      6.78 o 
   8   9   1        0.20        5.52      7.58 o 
   9   9   1        9.33       33.38     14.86 o 
   0  10   1        0.71        8.52      4.89 o 
   1  10   1     2874.98     2919.03     51.32 o 
   2  10   1      651.51      823.18     23.98 o 
   3  10   1      659.82      551.25     20.72 o 
   4  10   1        7.36       11.69      6.37 o 
   5  10   1     1296.56     1139.51     31.98 o 
   6  10   1      349.59      296.01     21.47 o 
   7  10   1        0.01        9.71      6.67 o 
   8  10   1       32.83       55.12     11.50 o 
   9  10   1        8.03       16.75     12.51 o 
   1  11   1      108.93      148.91     12.11 o 
   2  11   1        8.39        1.61      5.83 o 
   3  11   1      285.49      276.41     19.24 o 
   4  11   1       30.26       11.45      7.35 o 
   5  11   1       17.81       24.60      7.94 o 
   6  11   1       32.02       33.55      9.10 o 
   7  11   1       25.40       25.73      8.17 o 
   8  11   1       26.64       32.21     10.04 o 
   9  11   1       11.52       27.29     10.58 o 
   0  12   1       24.48        9.92     10.48 o 
   1  12   1     1109.20     1039.42     25.62 o 
   2  12   1       86.74       30.14      7.10 o 
   3  12   1        0.48       22.41      7.51 o 
   4  12   1       11.27       38.86      9.41 o 
   5  12   1      122.25      111.89     12.93 o 
   6  12   1       73.43      100.84     13.01 o 
   7  12   1       10.92       17.74      7.73 o 
   8  12   1       32.52       23.82      9.43 o 
   1  13   1      619.52      592.57     26.37 o 
   2  13   1       31.38       34.21      7.61 o 
   3  13   1       23.96       44.63      8.28 o 
   4  13   1       45.44       37.71      9.06 o 
   5  13   1       94.34       83.77     11.96 o 
   6  13   1       35.27       23.45      8.51 o 
   7  13   1      133.17      159.06     17.92 o 
   0  14   1      388.44      495.42     45.60 o 
   1  14   1       87.49       69.74     13.19 o 
   2  14   1       28.71       57.20     12.25 o 
   3  14   1      473.53      397.52     20.96 o 
   4  14   1       50.54       29.82      8.51 o 
   5  14   1       33.46       38.17      9.91 o 
   6  14   1       13.74       34.40      8.98 o 
   7  14   1       56.01       53.73     11.30 o 
   1  15   1      255.96      291.80     30.27 o 
   2  15   1        0.38       10.62      8.59 o 
   3  15   1        7.10       13.41      8.55 o 
   4  15   1       66.89       85.27     12.77 o 
   5  15   1        4.79       12.68      7.56 o 
   6  15   1       30.07       46.81      9.03 o 
   0  16   1      318.85      316.17     45.42 o 
   1  16   1      279.44      256.19     28.01 o 
   2  16   1       88.64       89.42     17.82 o 
   3  16   1      443.38      411.83     26.60 o 
   4  16   1       27.60       70.61     12.08 o 
   5  16   1       30.05       36.64      9.76 o 
   1  17   1       13.23       15.49     11.70 o 
   2  17   1        2.27       15.54     10.74 o 
   3  17   1       56.58       72.52     15.97 o 
   4  17   1        0.17       10.45      8.12 o 
   0  18   1        6.52       30.78     20.06 o 
   1  18   1        6.79       22.24     13.74 o 
   2  18   1        6.80       13.66     12.13 o 
   1   0   2    21758.74    23219.32    460.86 o 
   2   0   2    11400.70    10431.19    195.15 o 
   3   0   2    10653.33    10831.00    176.19 o 
   4   0   2     1462.37     1967.99     39.27 o 
   5   0   2     3229.30     2821.03     52.48 o 
   6   0   2      950.35      647.74     28.25 o 
   7   0   2       13.38       22.08      8.64 o 
   8   0   2     1496.94     1527.75     70.64 o 
   9   0   2      126.38      137.94     19.04 o 
  10   0   2        4.67       17.65     10.31 o 
  11   0   2       42.14       48.64     13.80 o 
   1   1   2       29.95       32.13      3.74 o 
   2   1   2       64.63       65.87      3.82 o 
   3   1   2     4607.94     4399.28     45.20 o 
   4   1   2     1485.79     1516.16     24.25 o 
   5   1   2     1078.05      884.92     20.90 o 
   6   1   2      523.07      405.23     15.82 o 
   7   1   2      260.78      281.79     15.07 o 
   8   1   2      511.96      439.83     17.59 o 
   9   1   2       11.81       20.95      7.50 o 
  10   1   2      125.65      129.35     15.50 o 
  11   1   2       58.82       47.60     12.99 o 
   0   2   2     5426.52     7238.51    176.40 o 
   1   2   2    13859.25    15988.85    417.70 o 
   2   2   2      144.36       53.14      3.15 o 
   3   2   2      697.24      682.17     11.72 o 
   4   2   2     9214.78     8362.68     89.61 o 
   5   2   2      384.10      323.27     11.12 o 
   6   2   2        4.53        5.02      3.53 o 
   7   2   2      197.32      180.09     12.39 o 
   8   2   2       13.37       25.57      6.65 o 
   9   2   2        7.41       11.98      6.56 o 
  10   2   2       26.33        7.62      8.84 o 
  11   2   2        6.70       21.98     11.82 o 
   1   3   2    13710.63    16051.49    358.76 o 
   2   3   2     5715.81     7307.46    156.33 o 
   3   3   2      127.46       99.22      5.01 o 
   5   3   2     1218.42     1097.67     18.37 o 
   6   3   2       66.82      115.60      8.24 o 
   7   3   2       80.68       84.04      8.48 o 
   8   3   2        7.11        7.64      5.20 o 
   9   3   2       81.27       80.23     13.94 o 
  10   3   2       21.68       23.86     11.46 o 
  11   3   2       26.10        1.14     12.22 o 
   0   4   2     8196.70     9742.09    266.25 o 
   1   4   2     3322.13     3619.86     96.89 o 
   2   4   2     1288.36     1662.66     40.26 o 
   3   4   2     4944.90     4928.38     68.01 o 
   4   4   2      414.60      345.55     10.98 o 
   5   4   2        0.08       18.50      3.92 o 
   6   4   2     1540.02     1395.69     28.76 o 
   7   4   2        0.08       10.01      5.00 o 
   8   4   2       35.80       25.52      9.60 o 
   9   4   2       56.02       78.42     15.78 o 
  10   4   2       10.72       19.39     10.22 o 
   1   5   2     3374.42     3290.76     95.29 o 
   2   5   2     5340.60     4773.00    152.85 o 
   3   5   2      916.23     1166.09     33.66 o 
   4   5   2      707.53      548.48     14.32 o 
   5   5   2        3.66       14.19      3.95 o 
   6   5   2      128.61      137.77     10.84 o 
   7   5   2       26.85       20.15      7.72 o 
   8   5   2      293.60      273.73     26.33 o 
   9   5   2      121.53      115.79     18.35 o 
  10   5   2       12.20       20.83     10.56 o 
   0   6   2      410.86      439.62     14.89 o 
   1   6   2       35.14       47.05      3.60 o 
   2   6   2      897.49     1278.23     26.72 o 
   3   6   2     6054.21     6336.73    100.51 o 
   4   6   2     4209.32     4194.44    113.03 o 
   5   6   2     1922.14     1785.53     29.56 o 
   6   6   2       57.31       70.66     10.16 o 
   7   6   2       56.19       49.88     10.00 o 
   8   6   2      420.62      447.54     28.20 o 
   9   6   2       19.51       15.92     10.57 o 
  10   6   2       10.30       30.07     13.20 o 
   2   7   2      992.47      835.94     21.12 o 
   3   7   2      585.70      460.80     13.90 o 
   4   7   2       37.60       59.54      8.86 o 
   5   7   2       41.70       49.07      8.57 o 
   6   7   2      178.23      109.89     12.39 o 
   7   7   2       26.49       25.86      7.64 o 
   8   7   2       80.44       80.04     15.84 o 
   9   7   2       23.29       26.56     11.53 o 
  10   7   2       19.49       27.09     11.65 o 
   0   8   2      164.04      146.98     10.61 o 
   1   8   2       34.88       52.54      4.35 o 
   3   8   2     1722.04     1893.32     50.83 o 
   4   8   2      301.79      282.74     16.84 o 
   5   8   2       84.06       78.82     10.79 o 
   6   8   2      182.75      268.86     17.89 o 
   7   8   2       56.82       59.17      9.53 o 
   8   8   2       40.89       43.65     11.16 o 
   9   8   2        1.95       11.39      9.59 o 
  10   8   2       14.88        0.00     10.76 o 
   1   9   2     2251.01     2198.89     54.32 o 
   2   9   2     1324.97     1617.60     35.97 o 
   3   9   2      582.42      526.59     19.61 o 
   4   9   2      418.47      412.63     18.14 o 
   5   9   2      624.15      626.62     23.14 o 
   6   9   2        0.17        2.85      5.54 o 
   7   9   2       47.95       67.02     10.34 o 
   8   9   2       15.62       20.58      9.31 o 
   9   9   2       78.44       53.00     15.87 o 
   0  10   2      989.46      895.17     22.60 o 
   1  10   2        2.88        4.31      3.75 o 
   2  10   2      303.91      247.03     15.12 o 
   3  10   2       87.07       93.86     10.48 o 
   4  10   2      136.62      132.29     12.77 o 
   5  10   2      101.25       88.31     11.55 o 
   6  10   2      257.50      272.96     19.47 o 
   7  10   2        3.03        4.11      6.12 o 
   8  10   2       11.91       28.36      9.20 o 
   9  10   2       37.96       40.32     17.47 o 
   1  11   2     1329.13     1232.59     26.54 o 
   2  11   2        0.01       18.51      6.03 o 
   3  11   2      362.67      339.39     20.05 o 
   4  11   2      406.27      310.34     19.32 o 
   5  11   2       16.92       35.82      8.20 o 
   6  11   2        3.61        8.55      6.54 o 
   7  11   2        0.40       17.69      7.87 o 
   8  11   2        0.68       25.52      9.06 o 
   0  12   2        6.66       21.16     10.69 o 
   1  12   2     1699.69     1602.38     35.50 o 
   2  12   2       81.32       95.83     10.98 o 
   3  12   2      354.53      311.98     18.96 o 
   4  12   2      613.98      471.85     25.32 o 
   5  12   2       39.49       64.54     10.67 o 
   6  12   2        0.26        5.68      6.91 o 
   7  12   2       69.46       82.21     13.11 o 
   8  12   2       41.25       54.95     10.85 o 
   1  13   2       20.45       33.54      9.61 o 
   2  13   2      338.80      251.57     17.32 o 
   3  13   2       16.75       19.37      6.62 o 
   4  13   2      229.05      223.19     17.90 o 
   5  13   2       36.83       46.17     10.63 o 
   6  13   2       88.59       74.34     12.96 o 
   7  13   2        5.72       15.54      8.71 o 
   0  14   2      158.35      231.34     37.21 o 
   1  14   2     1238.98     1012.62     35.62 o 
   2  14   2       24.06       34.13     10.54 o 
   3  14   2       20.26       36.94      9.01 o 
   4  14   2       19.19       11.47      6.52 o 
   5  14   2       40.95       60.97     10.59 o 
   6  14   2       97.84      111.66     13.69 o 
   7  14   2        9.30       18.47      7.75 o 
   1  15   2      419.07      411.24     34.95 o 
   2  15   2       35.22       79.26     14.08 o 
   3  15   2        4.07       14.54      9.60 o 
   4  15   2       90.14       90.47     12.98 o 
   5  15   2       41.06       77.08     11.20 o 
   6  15   2        0.08       11.86      7.62 o 
   0  16   2      157.57      160.14     33.48 o 
   1  16   2       38.26       46.60     14.30 o 
   2  16   2        2.32        3.43     10.41 o 
   3  16   2       21.88       28.94     10.03 o 
   4  16   2        0.81       30.19      9.79 o 
   5  16   2        1.15       14.58      9.18 o 
   1  17   2      151.74      138.69     21.66 o 
   2  17   2        1.07       21.78     11.97 o 
   3  17   2       83.53       79.87     16.80 o 
   4  17   2      131.75      108.29     14.27 o 
   0  18   2       71.97       68.30     25.57 o 
   1  18   2       12.13        4.07     11.46 o 
   2  18   2       59.37       55.00     15.99 o 
   1   1   3     6009.20     6028.42    182.34 o 
   2   1   3    24771.21    27401.43    228.33 o 
   3   1   3     1500.27     1458.58     18.60 o 
   4   1   3      989.59     1030.05     18.61 o 
   5   1   3      852.77      817.54     18.74 o 
   6   1   3     1878.61     1689.89     29.97 o 
   7   1   3      480.81      488.41     17.45 o 
   8   1   3      197.13      233.01     16.05 o 
   9   1   3       20.46       41.05      8.45 o 
  10   1   3      197.97      196.70     20.62 o 
  11   1   3        9.78        7.89     10.83 o 
   0   2   3    17338.20    24837.49    939.05 o 
   1   2   3     3726.93     3743.67    124.78 o 
   2   2   3    64962.79    67077.34   1006.23 o 
   3   2   3     7640.29     7257.99    124.20 o 
   4   2   3       89.03      145.39      6.88 o 
   5   2   3      768.21      649.62     14.43 o 
   6   2   3     1057.05      796.79     17.65 o 
   7   2   3       77.12       74.63      8.00 o 
   8   2   3      213.05      199.65     15.50 o 
   9   2   3        2.14        9.44      6.21 o 
  10   2   3        7.13       21.25      8.35 o 
  11   2   3        0.08        0.00     10.06 o 
   1   3   3     2987.82     3479.21     90.98 o 
   2   3   3     2388.43     2592.33     82.22 o 
   3   3   3      432.56      608.50     10.09 o 
   4   3   3     1288.62     1363.83     29.15 o 
   5   3   3      262.55      322.99     10.48 o 
   6   3   3      249.32      283.26     12.14 o 
   7   3   3      499.19      517.60     18.18 o 
   8   3   3        3.14        4.24      5.20 o 
   9   3   3      329.98      325.48     25.36 o 
  10   3   3        1.81       14.73      8.61 o 
   0   4   3    20262.53    23959.75    691.25 o 
   1   4   3     2135.82     2080.41     49.56 o 
   2   4   3    13281.90    12047.19    415.08 o 
   3   4   3     4816.73     4975.01    136.85 o 
   4   4   3      972.46     1176.91     29.22 o 
   5   4   3        7.73        7.52      3.04 o 
   6   4   3     1238.56     1312.06     25.32 o 
   7   4   3      155.46      145.82     14.21 o 
   8   4   3      114.51       88.80     12.21 o 
   9   4   3        2.36        1.25      8.20 o 
  10   4   3        0.61        8.09      9.34 o 
   1   5   3      195.28      128.57      4.83 o 
   2   5   3     2362.26     2308.72     88.22 o 
   3   5   3      232.80      192.90      7.82 o 
   4   5   3     3490.41     3799.04    108.29 o 
   5   5   3     1105.94     1058.80     30.12 o 
   6   5   3      596.98      598.74     18.87 o 
   7   5   3      286.70      319.63     27.16 o 
   8   5   3        0.00        5.01      8.35 o 
   9   5   3      233.21      232.01     25.76 o 
  10   5   3        6.27       11.42      9.11 o 
   0   6   3      205.66      259.06     10.07 o 
   1   6   3     2846.66     3238.66     72.36 o 
   2   6   3     3686.10     4793.02    130.59 o 
   3   6   3       82.10       81.25      6.85 o 
   4   6   3     1194.69     1413.92     43.37 o 
   5   6   3     1220.35     1208.66     24.78 o 
   6   6   3      177.74      191.17     14.26 o 
   7   6   3        1.67        3.50      6.39 o 
   8   6   3       51.10       49.63     12.64 o 
   9   6   3        4.06       20.27     10.60 o 
  10   6   3       68.86       87.68     19.32 o 
   1   7   3     1104.87     1126.54     27.38 o 
   2   7   3     4314.13     4789.21    139.57 o 
   3   7   3      670.00      672.63     19.10 o 
   4   7   3     1876.60     1767.69     27.75 o 
   5   7   3      206.43      221.44     14.21 o 
   6   7   3      508.63      415.22     18.49 o 
   7   7   3      122.11      120.38     16.03 o 
   8   7   3        8.44        6.24      8.67 o 
   9   7   3      143.88      133.12     20.72 o 
  10   7   3        0.14        4.51      9.01 o 
   0   8   3    11414.61    10991.53    368.36 o 
   1   8   3      121.44      139.84      6.37 o 
   2   8   3      742.26      505.66     20.31 o 
   3   8   3      499.36      483.27     20.54 o 
   4   8   3       28.52       39.66      7.02 o 
   5   8   3      237.49      225.94     15.58 o 
   6   8   3      327.70      265.39     17.91 o 
   7   8   3       70.00       76.04     11.81 o 
   8   8   3       29.23       28.71     10.00 o 
   9   8   3        0.04       10.34      9.20 o 
  10   8   3       10.92        3.76     10.95 o 
   1   9   3      422.44      427.33     13.38 o 
   2   9   3       79.95       71.85      6.04 o 
   3   9   3     1359.27     1367.16     52.97 o 
   4   9   3       99.04       93.55     10.81 o 
   5   9   3        0.97        0.00      5.23 o 
   6   9   3      276.60      287.79     19.16 o 
   7   9   3        2.27       11.90      7.23 o 
   8   9   3       39.64       57.76     12.58 o 
   9   9   3       13.84       33.71     12.10 o 
   0  10   3     5601.29     5228.33    146.33 o 
   1  10   3       68.58       77.20      7.13 o 
   2  10   3     1642.70     1562.81     41.71 o 
   3  10   3      831.00      714.68     26.73 o 
   4  10   3      171.42      212.59     17.16 o 
   5  10   3       66.50       86.46     10.57 o 
   6  10   3      202.55      201.71     17.11 o 
   7  10   3        9.18       11.12      7.70 o 
   8  10   3       35.18       66.16     12.09 o 
   9  10   3       17.15       15.68     11.69 o 
   1  11   3       67.89       54.85      7.39 o 
   2  11   3     1146.96     1145.39     29.15 o 
   3  11   3      180.44      160.32     13.74 o 
   4  11   3       91.67       41.59      7.98 o 
   5  11   3      129.89      161.10     16.11 o 
   6  11   3      146.12      116.57     13.47 o 
   7  11   3        6.42       15.07      7.40 o 
   8  11   3       14.84       26.71     11.22 o 
   0  12   3      114.57      120.20     21.25 o 
   1  12   3     1037.64      910.99     31.11 o 
   2  12   3      307.92      245.22     16.69 o 
   3  12   3       65.65       72.61     10.43 o 
   4  12   3        0.48        5.75      6.09 o 
   5  12   3      229.80      202.85     17.19 o 
   6  12   3       67.19       67.29     10.98 o 
   7  12   3       18.37       33.84     11.04 o 
   8  12   3       58.67       49.76     11.20 o 
   1  13   3       67.99       52.40     11.15 o 
   2  13   3      169.58      179.81     16.80 o 
   3  13   3      101.60       60.01      9.27 o 
   4  13   3      698.34      761.31     26.23 o 
   5  13   3       70.05       75.58     11.12 o 
   6  13   3      117.27      110.36     13.68 o 
   7  13   3       17.87       21.34      8.28 o 
   0  14   3      969.58      751.67     51.41 o 
   1  14   3      450.89      451.46     27.40 o 
   2  14   3       39.21       19.33      9.12 o 
   3  14   3        2.38       12.64      7.12 o 
   4  14   3        0.32       11.29      7.07 o 
   5  14   3       65.74       77.75     11.65 o 
   6  14   3      132.20      113.41     14.82 o 
   7  14   3       16.35       26.86      8.44 o 
   1  15   3        0.55       10.69     10.14 o 
   2  15   3       21.96       38.85     10.84 o 
   3  15   3       12.52       35.65     11.02 o 
   4  15   3       24.63       23.81      8.86 o 
   5  15   3       34.23       42.62     12.71 o 
   6  15   3       23.05       31.26      9.20 o 
   0  16   3       60.38      135.70     29.81 o 
   1  16   3       81.10       75.98     16.32 o 
   2  16   3      564.30      554.45     36.50 o 
   3  16   3        6.47       20.01     10.28 o 
   4  16   3        3.74       10.61      8.52 o 
   5  16   3       26.56       27.06      9.85 o 
   1  17   3        0.01       16.51     11.51 o 
   2  17   3        0.24       12.72     11.30 o 
   3  17   3       52.98       48.66     14.75 o 
   4  17   3      101.82      109.24     16.60 o 
   0  18   3       21.25       42.47     21.19 o 
   1  18   3        0.81       18.41     12.34 o 
   2  18   3       29.52       24.72     15.95 o 
   0   0   4      162.03      282.62     17.56 o 
   1   0   4    16247.82    19668.56    630.52 o 
   2   0   4    24307.64    26175.21    526.50 o 
   3   0   4     2585.91     2501.08     60.38 o 
   4   0   4      869.97     1238.97     39.83 o 
   5   0   4      157.16      244.10     17.44 o 
   6   0   4      116.10      158.32     19.26 o 
   7   0   4      202.42      193.66     21.81 o 
   8   0   4       63.99       57.69     12.93 o 
   9   0   4      279.04      369.27     26.47 o 
  10   0   4        2.65        5.77     11.13 o 
  11   0   4       21.59       30.31     13.07 o 
   1   1   4     1913.72     2087.99     57.23 o 
   2   1   4    45678.62    53758.93    792.98 o 
   3   1   4      727.25      686.37     10.63 o 
   4   1   4        2.72        2.93      2.75 o 
   5   1   4      443.12      511.44     16.63 o 
   6   1   4       44.19       61.67      7.85 o 
   7   1   4      494.53      402.18     15.99 o 
   8   1   4      167.99      195.24     15.03 o 
   9   1   4       80.25       57.33     11.15 o 
  10   1   4       57.00       82.11     15.40 o 
  11   1   4       40.14       48.62     12.70 o 
   0   2   4    32832.45    38812.13   1819.33 o 
   1   2   4       13.29       33.79      2.74 o 
   2   2   4     3569.01     4458.87    101.11 o 
   3   2   4     3849.68     3909.98     68.24 o 
   4   2   4      879.10     1218.05     27.33 o 
   5   2   4      630.20      605.99     14.10 o 
   6   2   4      142.22      211.49     11.06 o 
   7   2   4      222.28      226.63     14.21 o 
   8   2   4      284.34      292.90     20.18 o 
   9   2   4      239.92      242.70     18.45 o 
  10   2   4       44.00       59.22     13.95 o 
  11   2   4        1.63        0.00      9.79 o 
   1   3   4      637.37      390.64     13.02 o 
   2   3   4      320.75      397.03     16.73 o 
   3   3   4        5.82       11.09      2.16 o 
   4   3   4       13.61       17.34      3.08 o 
   5   3   4       17.15       45.41      5.24 o 
   6   3   4      127.11      112.00     10.15 o 
   7   3   4       88.13       96.42     11.59 o 
   8   3   4      345.00      335.73     20.54 o 
   9   3   4        9.68       17.06      7.38 o 
  10   3   4       10.57       18.81      8.89 o 
   0   4   4     1268.18      840.12     20.96 o 
   1   4   4     3833.69     4758.92     99.11 o 
   2   4   4        8.58        3.49      1.96 o 
   3   4   4      365.83      502.85     19.56 o 
   4   4   4      732.57      658.22     21.37 o 
   5   4   4      154.34      278.66      9.89 o 
   6   4   4       23.17       27.30      5.32 o 
   7   4   4      506.29      405.04     17.26 o 
   8   4   4        9.60       15.94      6.87 o 
   9   4   4       45.52       40.17     11.90 o 
  10   4   4       26.90       24.50     10.37 o 
   1   5   4      476.01      357.60      8.09 o 
   2   5   4     3304.21     4043.65    158.33 o 
   3   5   4      557.27      632.73     28.57 o 
   4   5   4      645.04      585.38     19.33 o 
   5   5   4      532.36      449.93     14.40 o 
   6   5   4       73.86       83.40      8.29 o 
   7   5   4      216.88      250.13     20.20 o 
   8   5   4       17.21       27.75     11.02 o 
   9   5   4       15.86       36.09     11.06 o 
  10   5   4       41.17       61.08     17.24 o 
   0   6   4    21032.85    22008.38    762.57 o 
   1   6   4        2.76        7.19      2.38 o 
   2   6   4       74.64       99.02      4.78 o 
   3   6   4      107.48      106.99      8.95 o 
   4   6   4        9.54        4.56      3.07 o 
   5   6   4      177.10      138.08     11.55 o 
   6   6   4      340.53      335.13     17.92 o 
   7   6   4        1.77        2.51      6.49 o 
   8   6   4        1.42        7.93      9.14 o 
   9   6   4      301.75      317.33     30.78 o 
  10   6   4        0.80        2.35     10.44 o 
   1   7   4      279.71      236.32     10.18 o 
   2   7   4     3219.42     4001.31    132.35 o 
   3   7   4      121.58      134.42      8.61 o 
   4   7   4      127.09      147.09     10.13 o 
   5   7   4      142.28      107.78     10.98 o 
   6   7   4      121.38       93.64     11.23 o 
   7   7   4      161.86      138.10     16.80 o 
   8   7   4       23.74       33.52     11.94 o 
   9   7   4       16.96       15.87     10.30 o 
  10   7   4       64.48       43.78     19.06 o 
   0   8   4       12.78        6.96      3.91 o 
   1   8   4      548.88      697.91     14.67 o 
   3   8   4     2981.23     3055.66     91.71 o 
   4   8   4      182.15      227.49     14.49 o 
   5   8   4       27.78       35.99      7.55 o 
   6   8   4        1.53        4.54      5.55 o 
   7   8   4       93.53       59.39     10.97 o 
   8   8   4       87.62      111.26     19.06 o 
   9   8   4        7.68        8.45     11.37 o 
   1   9   4       79.80      119.47      6.85 o 
   2   9   4      301.70      205.49      9.37 o 
   3   9   4      322.91      357.54     15.97 o 
   4   9   4      558.45      556.46     19.41 o 
   5   9   4      238.76      262.30     18.78 o 
   6   9   4       26.70       13.59      6.53 o 
   7   9   4      226.96      306.61     22.98 o 
   8   9   4       20.97       28.91     12.88 o 
   9   9   4        0.07        0.00     10.24 o 
   0  10   4     1224.05     1127.47     52.18 o 
   2  10   4      552.78      446.11     16.66 o 
   3  10   4        1.20        0.00      4.32 o 
   4  10   4        2.62        8.49      5.50 o 
   5  10   4        1.94        0.00      5.24 o 
   6  10   4       33.39       16.64      7.52 o 
   7  10   4       63.97       50.68     11.67 o 
   8  10   4        4.49        6.31      8.50 o 
   9  10   4       47.22       30.26     11.97 o 
   1  11   4       77.91       53.77      7.71 o 
   2  11   4      395.82      512.19     18.78 o 
   3  11   4       77.32       73.96      9.97 o 
   4  11   4        5.99       15.70      6.16 o 
   5  11   4      164.41      147.04     14.50 o 
   6  11   4        0.47        7.41      6.66 o 
   7  11   4      170.98      169.99     18.50 o 
   8  11   4        0.81       18.50      8.00 o 
   0  12   4      112.22      100.88     17.34 o 
   1  12   4      417.61      461.50     20.33 o 
   2  12   4       83.33      128.51     12.75 o 
   3  12   4      218.67      208.47     16.20 o 
   4  12   4        9.43       35.34      8.19 o 
   5  12   4        0.51        9.04      6.07 o 
   6  12   4       59.34       55.32     10.72 o 
   7  12   4       28.75       38.22      9.57 o 
   8  12   4       13.25       25.39      9.05 o 
   1  13   4        0.00       10.40      7.96 o 
   2  13   4        2.48        9.60      6.65 o 
   3  13   4        0.42        6.43      6.31 o 
   4  13   4       42.62       58.58     10.29 o 
   5  13   4       37.67       34.60      8.56 o 
   6  13   4       21.73       24.60      8.99 o 
   7  13   4       58.67       51.67     10.72 o 
   0  14   4      561.50      580.00     59.81 o 
   1  14   4      870.19      730.71     30.65 o 
   2  14   4       46.37       72.03     12.68 o 
   3  14   4        0.04        7.13      6.94 o 
   4  14   4      132.32      188.94     17.37 o 
   5  14   4       32.98       47.59     10.14 o 
   6  14   4       18.23       19.89      8.31 o 
   7  14   4       63.60       61.76     11.86 o 
   1  15   4       22.84       22.57     11.46 o 
   2  15   4      103.68       87.80     14.96 o 
   3  15   4       86.32       78.47     14.67 o 
   4  15   4      202.48      207.65     19.41 o 
   5  15   4      151.16      153.13     16.22 o 
   6  15   4        6.13       16.91      8.03 o 
   0  16   4      181.64      156.49     32.11 o 
   1  16   4      103.75       82.37     17.23 o 
   2  16   4       57.95       60.52     15.16 o 
   3  16   4       41.25       67.39     14.08 o 
   4  16   4       66.13       82.30     14.47 o 
   5  16   4       16.73       37.80     10.00 o 
   1  17   4        0.02        7.40     11.21 o 
   2  17   4       58.79       65.44     16.85 o 
   3  17   4       67.85       38.09     14.76 o 
   4  17   4        0.35       20.08     10.78 o 
   0  18   4        0.00       14.44     18.15 o 
   1  18   4       79.60       57.97     15.69 o 
   2  18   4       12.12       12.20     12.48 o 
   1   1   5    46407.48    54304.52   1770.94 o 
   2   1   5    14625.57    15247.93    248.17 o 
   3   1   5     3089.11     2687.98     50.16 o 
   4   1   5     5679.53     6543.98     93.88 o 
   5   1   5      679.74      758.81     22.46 o 
   6   1   5       17.23       23.07      5.35 o 
   7   1   5      350.86      283.03     16.13 o 
   8   1   5       12.91       10.56      5.62 o 
   9   1   5       58.18       53.96     10.58 o 
  10   1   5       14.87       18.92      8.78 o 
  11   1   5        8.30       17.01     10.43 o 
   0   2   5     7356.44     6786.99    452.11 o 
   1   2   5        8.40        5.88      1.56 o 
   2   2   5      943.72     1043.58     24.02 o 
   3   2   5     2676.75     2809.77     64.23 o 
   4   2   5     4628.16     4314.27     69.89 o 
   5   2   5     1850.69     1977.30     52.14 o 
   6   2   5      410.44      485.58     14.49 o 
   7   2   5      295.44      251.97     14.13 o 
   8   2   5        6.10       13.37      6.43 o 
   9   2   5       56.45       74.75     12.30 o 
  10   2   5        1.70        8.83      8.41 o 
   1   3   5     3608.63     4125.03    118.22 o 
   2   3   5      495.13      368.89     13.95 o 
   3   3   5     1415.57     1366.20     38.30 o 
   4   3   5       19.13       35.82      4.11 o 
   5   3   5        9.93       16.27      3.71 o 
   6   3   5      285.10      238.88     13.94 o 
   7   3   5       12.43        9.43      6.34 o 
   8   3   5      168.10      207.69     19.57 o 
   9   3   5       76.45       69.60     11.85 o 
  10   3   5       15.02       14.42      9.24 o 
   0   4   5       57.62       79.36      6.72 o 
   1   4   5      729.78      855.16     22.18 o 
   2   4   5     5346.44     5709.13    204.59 o 
   3   4   5     3082.75     3317.16    130.15 o 
   4   4   5       18.71       14.40      3.13 o 
   5   4   5       52.11       38.76      4.86 o 
   6   4   5      889.32      741.03     18.46 o 
   7   4   5       81.52       88.18     11.29 o 
   8   4   5       12.10        5.14      7.29 o 
   9   4   5        0.02        3.63      8.28 o 
  10   4   5       12.94        3.31      9.30 o 
   1   5   5    43959.92    48180.11   1128.44 o 
   2   5   5     1278.98     1313.72     49.54 o 
   3   5   5     3776.17     3443.88    150.01 o 
   4   5   5      194.36      240.38      9.84 o 
   5   5   5      210.33      243.33      9.63 o 
   6   5   5      130.61      153.83     14.43 o 
   7   5   5        0.41        4.86      6.75 o 
   8   5   5       44.00       30.55     12.74 o 
   9   5   5      292.14      297.27     29.69 o 
  10   5   5       24.85       17.38     10.49 o 
   0   6   5       46.40       16.76      4.70 o 
   1   6   5     1445.34     1504.76     29.42 o 
   2   6   5      808.15      734.27     22.55 o 
   3   6   5      771.73      878.53     33.15 o 
   4   6   5        6.47       13.70      3.68 o 
   5   6   5      805.87      629.32     17.36 o 
   6   6   5        6.23       24.99      9.78 o 
   7   6   5      183.91      172.74     19.77 o 
   8   6   5        6.92       15.61     13.42 o 
   9   6   5       38.22       23.57     11.18 o 
  10   6   5       31.91       40.90     12.85 o 
   1   7   5     6571.16     6822.50    170.50 o 
   2   7   5       15.36       21.47      3.29 o 
   3   7   5      584.21      593.66     26.54 o 
   4   7   5       80.67      108.01      9.01 o 
   5   7   5        2.13        0.00      4.48 o 
   6   7   5       42.97       30.98      8.26 o 
   7   7   5      267.07      275.05     22.95 o 
   8   7   5        3.04       15.87      9.40 o 
   9   7   5      110.38       99.49     17.70 o 
  10   7   5       21.54       44.10     13.18 o 
   0   8   5      199.52      233.68     12.39 o 
   1   8   5      493.45      431.50     13.41 o 
   2   8   5        7.59        4.00      2.92 o 
   3   8   5      368.56      422.31     13.69 o 
   4   8   5      466.65      329.00     16.03 o 
   5   8   5     1477.06     1221.86     48.65 o 
   6   8   5      200.98      243.89     19.50 o 
   7   8   5       38.45       42.29     10.45 o 
   8   8   5        0.94       17.80     10.73 o 
   9   8   5        1.73        0.88      9.16 o 
   1   9   5       21.18       22.71      3.93 o 
   2   9   5      133.56      148.12      8.59 o 
   3   9   5      253.01      266.11     15.58 o 
   4   9   5       82.84       65.29      9.21 o 
   5   9   5       45.27       59.63      9.42 o 
   6   9   5       30.61       16.11      7.28 o 
   7   9   5       28.77       34.71      9.33 o 
   8   9   5       13.53       16.80     10.34 o 
   9   9   5       40.44       40.18     14.11 o 
   0  10   5       17.09       43.02      7.42 o 
   1  10   5      130.98      175.35     10.47 o 
   2  10   5        8.76        5.64      4.66 o 
   3  10   5      784.45      621.14     22.55 o 
   4  10   5      292.33      346.44     18.38 o 
   5  10   5       46.19       60.70      9.85 o 
   6  10   5       93.54       76.82     12.42 o 
   7  10   5       53.06       56.99     11.42 o 
   8  10   5       14.26       24.12     10.59 o 
   9  10   5        0.19       13.47     11.50 o 
   1  11   5     5675.14     4856.33    180.66 o 
   2  11   5       83.25       94.33     11.11 o 
   3  11   5        4.66       12.14      6.02 o 
   4  11   5      255.67      180.04     15.00 o 
   5  11   5        0.84        5.73      5.95 o 
   6  11   5       70.88       87.71     12.88 o 
   7  11   5       27.24       28.97      9.50 o 
   8  11   5       82.80       63.29     12.78 o 
   0  12   5        2.32       28.18     16.04 o 
   1  12   5        0.21        9.37      6.51 o 
   2  12   5       16.41       42.43      8.53 o 
   3  12   5      573.35      533.04     26.20 o 
   4  12   5       72.28       64.78      9.92 o 
   5  12   5       44.25       49.79      9.75 o 
   6  12   5       55.51       38.06      9.31 o 
   7  12   5      207.74      194.66     19.77 o 
   8  12   5        4.99       19.66      9.45 o 
   1  13   5      434.32      429.49     23.73 o 
   2  13   5       85.91       84.31     12.13 o 
   3  13   5      348.86      315.76     19.87 o 
   4  13   5        1.58       14.46      6.27 o 
   5  13   5       33.60       30.58      8.46 o 
   6  13   5       34.94       42.16      9.93 o 
   7  13   5       80.91      116.49     15.59 o 
   0  14   5       88.61      104.50     30.56 o 
   1  14   5       61.81      132.13     17.42 o 
   2  14   5       61.74       43.51     11.61 o 
   3  14   5       69.60       84.94     12.36 o 
   4  14   5        1.15        2.27      6.55 o 
   5  14   5       27.60       25.56      8.52 o 
   6  14   5       52.45       63.05     11.63 o 
   7  14   5        0.20       15.62      7.82 o 
   1  15   5       83.17      100.13     18.40 o 
   2  15   5        0.53        8.83      8.83 o 
   3  15   5       95.49       95.12     15.70 o 
   4  15   5        2.23       14.73      7.89 o 
   5  15   5       64.59       55.35     11.80 o 
   6  15   5        2.23       15.83      8.66 o 
   0  16   5       64.95       61.75     21.69 o 
   1  16   5        2.39       10.61     10.49 o 
   2  16   5        4.49       15.17     11.11 o 
   3  16   5      135.51      160.71     20.44 o 
   4  16   5       85.79       75.54     14.81 o 
   5  16   5      257.79      285.37     27.02 o 
   1  17   5       30.10       58.48     14.97 o 
   2  17   5        0.54       14.62     11.81 o 
   3  17   5       19.96       30.20     14.17 o 
   0  18   5        4.99       33.98     18.09 o 
   1  18   5        2.95       18.59     12.11 o 
   0   0   6     3221.92     3875.60     80.32 o 
   1   0   6     6590.58     6498.64    404.56 o 
   2   0   6      250.29      353.72     27.68 o 
   3   0   6     1289.20     1607.86     35.96 o 
   4   0   6      231.03      204.39     16.09 o 
   5   0   6     3743.03     3463.97    102.05 o 
   6   0   6       31.56       33.18     10.24 o 
   7   0   6       71.62       55.36     10.31 o 
   8   0   6      316.27      237.75     26.41 o 
   9   0   6        1.90       13.84     11.24 o 
  10   0   6       48.63       65.51     19.57 o 
   1   1   6     3425.24     3517.26    111.75 o 
   2   1   6    11091.07    11949.45    236.42 o 
   3   1   6     5931.05     6416.54    135.83 o 
   4   1   6     1222.86     1233.85     23.38 o 
   5   1   6     3610.01     3339.53     33.26 o 
   6   1   6     1140.56      988.92     23.20 o 
   7   1   6      444.20      377.31     15.93 o 
   8   1   6      111.60      110.27     12.89 o 
   9   1   6       57.76       72.94     11.91 o 
  10   1   6       22.64       31.65      9.79 o 
   0   2   6      137.23      231.58     13.81 o 
   1   2   6      573.97      513.76     22.64 o 
   2   2   6     3528.52     4302.42    117.81 o 
   3   2   6       15.63       11.57      3.31 o 
   4   2   6       33.00       22.64      3.57 o 
   5   2   6      464.77      354.43     11.56 o 
   6   2   6      128.18      179.84     12.96 o 
   7   2   6        8.79        7.30      4.80 o 
   8   2   6      907.08      776.23     27.35 o 
   9   2   6        0.24        7.09      7.01 o 
  10   2   6       22.15       24.05      9.01 o 
   1   3   6       48.80       52.17      3.99 o 
   2   3   6     1097.82     1016.31     38.51 o 
   3   3   6     2992.10     3200.73     87.75 o 
   4   3   6    11765.78    11205.21    277.27 o 
   5   3   6       86.14       52.45      5.60 o 
   6   3   6      202.34      191.01     13.19 o 
   7   3   6      169.31      155.08     14.60 o 
   8   3   6      243.31      230.03     18.89 o 
   9   3   6        9.62        9.90      7.19 o 
  10   3   6       15.42       10.34      9.12 o 
   0   4   6      726.48      574.21     24.45 o 
   1   4   6     1045.34     1315.83     38.34 o 
   2   4   6       87.26       57.40      5.68 o 
   3   4   6       16.93        9.19      3.75 o 
   4   4   6     1422.73     1319.63     51.68 o 
   5   4   6     1239.97      814.01     25.77 o 
   6   4   6      770.90      617.32     18.64 o 
   7   4   6       79.06      114.18     11.76 o 
   8   4   6       36.68       40.60      9.33 o 
   9   4   6       12.63        1.07      8.09 o 
  10   4   6       25.60       29.59     11.79 o 
   2   5   6      163.97      164.01      7.43 o 
   3   5   6     1039.81      926.76     32.40 o 
   4   5   6     3060.76     3235.83    119.52 o 
   5   5   6        3.15        8.78      3.63 o 
   6   5   6      198.83      149.57     13.66 o 
   7   5   6      243.70      276.37     21.82 o 
   8   5   6       36.40       27.60     11.40 o 
   9   5   6        1.02        0.00      8.35 o 
  10   5   6       72.08       66.97     15.36 o 
   0   6   6      121.73      195.34     12.09 o 
   1   6   6    12279.30    14444.85    315.08 o 
   2   6   6     1591.94     1795.05     66.36 o 
   3   6   6       85.47       43.67      4.80 o 
   4   6   6        4.71       12.43      3.72 o 
   5   6   6       39.49       63.19      7.79 o 
   6   6   6      580.03      502.62     20.19 o 
   7   6   6       21.47       34.52     11.77 o 
   8   6   6       72.32       66.79     15.05 o 
   9   6   6        0.76        0.00      9.30 o 
  10   6   6        0.59       16.63     10.70 o 
   1   7   6       39.00       30.97      4.17 o 
   2   7   6     2891.68     2650.12     59.26 o 
   3   7   6      265.86      300.96     10.10 o 
   4   7   6      132.43      105.05      9.09 o 
   5   7   6       73.40       85.31      9.99 o 
   6   7   6      199.11      163.60     16.89 o 
   7   7   6       40.51       49.53     13.84 o 
   8   7   6        7.43        7.09      9.73 o 
   9   7   6       21.77       25.49     11.23 o 
  10   7   6       21.45       32.12     12.79 o 
   0   8   6     2282.95     1866.56     73.31 o 
   1   8   6      822.97      793.83     19.64 o 
   2   8   6      551.99      403.68     15.06 o 
   3   8   6      639.31      652.63     17.27 o 
   4   8   6       83.86       96.44     10.24 o 
   5   8   6        8.06       14.35      5.77 o 
   6   8   6       63.10       72.50     11.52 o 
   7   8   6        8.49        7.82      9.36 o 
   8   8   6      231.66      245.85     28.10 o 
   9   8   6        0.16       17.02     10.54 o 
   1   9   6      285.13      304.90     10.49 o 
   2   9   6      952.49     1048.25     28.17 o 
   3   9   6      138.40      132.03     11.93 o 
   4   9   6     2944.88     2450.14     89.85 o 
   5   9   6      168.43      208.18     15.86 o 
   6   9   6      257.92      293.72     21.79 o 
   7   9   6        3.75       15.16      7.53 o 
   8   9   6       21.91       36.98     12.61 o 
   9   9   6       47.30       61.91     17.36 o 
   0  10   6      285.02      295.76     19.28 o 
   1  10   6      148.32      155.77     11.05 o 
   2  10   6      196.76      262.02     15.95 o 
   3  10   6     1031.95      793.58     23.52 o 
   4  10   6      227.60      176.18     14.63 o 
   5  10   6       18.46       26.77      8.26 o 
   6  10   6       73.73      104.86     13.90 o 
   7  10   6       32.58       36.06      9.85 o 
   8  10   6       53.63       44.65     13.85 o 
   9  10   6        0.73       20.27     11.53 o 
   1  11   6       16.44       42.75      6.97 o 
   2  11   6       73.91       36.75      7.69 o 
   3  11   6      375.22      325.01     18.78 o 
   4  11   6        7.27       21.94      7.13 o 
   5  11   6        7.26        5.87      6.49 o 
   6  11   6      148.15      137.45     15.93 o 
   7  11   6       60.64       90.83     13.57 o 
   8  11   6       38.50       38.95     12.68 o 
   0  12   6      297.19      332.05     26.63 o 
   1  12   6      677.18      735.28     25.65 o 
   2  12   6      814.88      739.66     23.55 o 
   3  12   6      583.39      627.30     23.42 o 
   4  12   6        2.83        4.23      6.21 o 
   5  12   6        2.90        3.58      6.67 o 
   6  12   6       92.52      114.33     15.12 o 
   7  12   6        2.13        6.57      7.32 o 
   8  12   6       86.54       84.50     14.75 o 
   1  13   6      140.95      151.92     17.71 o 
   2  13   6        8.62        4.67      6.62 o 
   3  13   6       74.65       65.59     10.79 o 
   4  13   6       17.16       37.76      8.73 o 
   5  13   6        4.27       12.97      7.36 o 
   6  13   6       16.97       19.30      8.18 o 
   7  13   6       41.56       43.99     10.94 o 
   0  14   6      330.46      365.84     44.83 o 
   1  14   6      156.51      195.71     20.59 o 
   2  14   6       89.88       93.08     14.93 o 
   3  14   6      342.85      331.45     24.18 o 
   4  14   6        0.41       13.83      7.20 o 
   5  14   6        0.01       16.66      7.92 o 
   6  14   6       18.03       26.86      8.81 o 
   1  15   6       26.66       28.77     12.46 o 
   2  15   6       86.05      159.58     20.71 o 
   3  15   6       46.91       73.42     13.62 o 
   4  15   6      582.53      502.29     26.27 o 
   5  15   6       15.99       18.83      7.81 o 
   6  15   6       16.85       27.90      9.29 o 
   0  16   6        0.05        0.00     11.70 o 
   1  16   6        1.00       12.47      9.38 o 
   2  16   6      131.94      135.61     20.75 o 
   3  16   6        0.37       13.57      9.06 o 
   4  16   6        5.91       16.76      9.99 o 
   5  16   6       93.91      102.90     15.89 o 
   1  17   6       15.73       16.22     11.38 o 
   2  17   6        0.35        0.00     14.18 o 
   3  17   6       37.30       57.76     15.46 o 
   0  18   6      167.63      219.86     40.52 o 
   1   1   7        6.95        2.90      2.05 o 
   2   1   7     1484.84     1521.06     32.47 o 
   3   1   7     3506.10     3973.84     79.62 o 
   4   1   7      927.57      799.19     20.40 o 
   5   1   7     2831.33     2631.26     49.74 o 
   6   1   7      273.39      313.25     13.66 o 
   8   1   7        3.00        2.39      6.04 o 
   9   1   7       48.73       67.66     11.79 o 
  10   1   7        0.37        5.74      7.59 o 
   0   2   7        1.25       16.23     12.90 o 
   1   2   7     2145.68     2857.38    113.59 o 
   2   2   7      947.86      876.44     30.97 o 
   3   2   7       50.46       48.36      5.19 o 
   4   2   7      194.29      194.03      9.06 o 
   5   2   7       21.02       62.23      7.82 o 
   6   2   7        3.62       22.48      5.35 o 
   7   2   7      123.35      103.01     11.19 o 
   8   2   7      225.80      231.72     18.99 o 
   9   2   7       11.39       18.32      8.04 o 
  10   2   7        0.24        0.00      7.47 o 
   1   3   7      108.28      104.00      5.90 o 
   2   3   7     1558.17     2084.67     70.11 o 
   3   3   7     1047.46     1192.19     40.26 o 
   4   3   7      776.05      832.06     21.38 o 
   5   3   7       34.78       32.39      5.25 o 
   6   3   7       61.03       60.12      8.28 o 
   7   3   7      120.81       98.72     12.56 o 
   8   3   7        0.05        0.16      5.51 o 
   9   3   7        1.41        3.88      6.33 o 
  10   3   7        1.47        0.00      7.87 o 
   0   4   7     7170.72     6570.05    257.75 o 
   1   4   7      367.94      341.46     12.59 o 
   2   4   7     5379.55     5894.90    199.74 o 
   3   4   7      415.61      551.47     23.09 o 
   4   4   7     2664.82     2544.77     98.07 o 
   5   4   7      682.93      638.94     15.79 o 
   6   4   7       40.25       28.64      6.19 o 
   7   4   7      439.18      374.84     23.09 o 
   8   4   7       98.04      121.79     14.97 o 
   9   4   7        1.61        8.73      8.26 o 
  10   4   7       57.29       67.75     15.17 o 
   1   5   7      335.32      362.86     14.44 o 
   2   5   7       10.06       32.96      4.92 o 
   3   5   7      281.97      213.32      9.05 o 
   4   5   7     2523.82     2588.93     99.99 o 
   5   5   7     2229.31     2266.42     75.72 o 
   6   5   7        6.44        3.50      6.11 o 
   7   5   7       50.60       86.96     13.82 o 
   8   5   7        5.69        6.07      9.44 o 
   9   5   7      175.68      207.10     25.75 o 
  10   5   7        2.27        1.70      9.21 o 
   0   6   7     5271.28     6071.50    218.25 o 
   1   6   7     5922.10     7210.26    193.62 o 
   2   6   7      200.00      154.74      8.25 o 
   3   6   7      173.77      242.74      9.68 o 
   4   6   7      117.11      105.58      9.51 o 
   5   6   7     1189.52     1076.39     29.50 o 
   6   6   7      156.48      162.07     15.00 o 
   7   6   7       50.37       35.36     12.01 o 
   8   6   7        1.37        6.14      9.51 o 
   9   6   7        0.08        5.00      9.85 o 
  10   6   7        0.28        2.85      9.79 o 
   1   7   7      397.41      345.97     10.02 o 
   2   7   7     1439.94     1499.87     37.04 o 
   3   7   7     1311.51     1532.82     51.37 o 
   4   7   7      382.92      288.27     13.40 o 
   5   7   7      350.23      347.41     16.69 o 
   6   7   7       13.18       10.04      6.91 o 
   7   7   7      163.28      169.89     22.18 o 
   8   7   7        0.34        6.59     10.09 o 
   9   7   7        3.28        3.23      9.57 o 
   0   8   7     2159.31     2328.53     98.51 o 
   1   8   7      406.26      433.56     13.11 o 
   2   8   7     1540.98     1466.16     38.01 o 
   3   8   7        5.42       39.52      6.14 o 
   4   8   7      147.51      154.86     12.86 o 
   5   8   7       11.00        8.32      6.35 o 
   6   8   7        6.14        0.00      6.13 o 
   7   8   7        8.33       17.92     10.44 o 
   8   8   7        6.94        5.44     10.11 o 
   9   8   7        0.85       15.68     10.79 o 
   1   9   7      387.39      358.16     11.02 o 
   2   9   7      681.53      597.60     20.96 o 
   3   9   7        1.99        3.02      4.99 o 
   4   9   7      540.87      584.11     20.59 o 
   5   9   7       41.43       43.41      9.19 o 
   6   9   7       22.59       14.45      7.84 o 
   7   9   7       65.43       64.82     15.04 o 
   8   9   7        9.29       27.52     11.56 o 
   9   9   7      168.83      149.21     23.56 o 
   0  10   7      839.54      716.00     24.51 o 
   1  10   7      478.58      512.64     19.43 o 
   2  10   7       77.98       68.02      9.11 o 
   3  10   7       14.53       51.05      8.60 o 
   4  10   7      133.64      172.64     14.94 o 
   5  10   7        1.09        3.56      6.39 o 
   6  10   7       29.27       50.19     10.29 o 
   7  10   7      268.10      316.75     26.87 o 
   8  10   7       79.32       78.22     16.91 o 
   1  11   7      319.79      333.85     14.70 o 
   2  11   7        0.02       10.47      5.93 o 
   3  11   7      621.91      457.59     20.57 o 
   4  11   7      371.76      415.12     20.41 o 
   5  11   7        0.48       10.33      7.02 o 
   6  11   7       41.96       28.82      8.33 o 
   7  11   7      220.46      201.65     21.88 o 
   8  11   7        3.44        6.66      9.81 o 
   0  12   7       13.33       24.42     12.85 o 
   1  12   7       57.32       59.51     10.11 o 
   2  12   7      678.66      663.58     24.47 o 
   3  12   7      312.89      270.59     18.71 o 
   4  12   7        2.40       19.27      7.53 o 
   5  12   7       25.79       36.16      9.25 o 
   6  12   7        0.26       15.22      7.67 o 
   7  12   7       41.41       34.53     10.99 o 
   8  12   7       21.43       15.32     10.43 o 
   1  13   7      131.62      159.02     18.02 o 
   2  13   7      170.38      150.18     15.83 o 
   3  13   7      505.85      481.20     22.12 o 
   4  13   7        2.99        5.52      6.21 o 
   5  13   7       62.67       94.50     13.98 o 
   6  13   7       36.65       37.15      9.83 o 
   7  13   7        9.27       29.48     10.19 o 
   0  14   7       89.80       74.03     23.20 o 
   1  14   7       26.52       31.24     10.33 o 
   2  14   7       31.52       28.16      9.80 o 
   3  14   7        1.89       13.62      7.91 o 
   4  14   7        4.96        3.62      7.40 o 
   5  14   7       10.04       13.55      7.14 o 
   6  14   7       12.61       27.81      8.62 o 
   1  15   7       17.37       20.05     10.05 o 
   2  15   7       80.86      116.88     17.00 o 
   3  15   7       35.48       24.88     10.19 o 
   4  15   7        0.05       13.18      9.06 o 
   5  15   7       10.17       15.43      8.05 o 
   0  16   7       67.24       57.15     20.93 o 
   1  16   7        7.03        4.27     10.10 o 
   2  16   7        2.66       11.06     10.65 o 
   3  16   7       85.68       92.67     15.72 o 
   4  16   7       45.52       49.56     13.92 o 
   1  17   7       16.40       22.24     11.41 o 
   2  17   7        5.87       18.53     11.62 o 
   3  17   7       31.23       32.17     12.93 o 
   0   0   8     8220.74    10282.44    152.02 o 
   1   0   8      745.38     1031.32     70.89 o 
   2   0   8      421.68      514.76     21.33 o 
   3   0   8     5216.27     5353.69    221.29 o 
   4   0   8     2128.24     2191.50     77.80 o 
   5   0   8     1267.43     1059.20     36.74 o 
   6   0   8       38.19       35.79     10.01 o 
   7   0   8      877.50      799.50     36.55 o 
   8   0   8      230.21      210.02     26.10 o 
   9   0   8       28.08       11.87     10.69 o 
  10   0   8       80.24       87.81     19.30 o 
   1   1   8     1943.98     2134.44     63.62 o 
   2   1   8       38.60       34.56      4.27 o 
   3   1   8     6225.56     6713.14    144.92 o 
   4   1   8     2148.54     2116.50     41.82 o 
   5   1   8      381.26      533.00     18.69 o 
   6   1   8       81.02       98.71     11.11 o 
   7   1   8        9.36        8.66      5.20 o 
   8   1   8        0.46        6.88      6.15 o 
   9   1   8       77.11       68.59     12.35 o 
  10   1   8       22.33       43.13     12.42 o 
   0   2   8    23086.09    23554.46   1114.58 o 
   1   2   8     1250.97     1774.02     56.12 o 
   2   2   8      452.49      472.50     11.85 o 
   3   2   8      244.77      281.96     13.68 o 
   4   2   8      137.26      120.76      7.89 o 
   5   2   8      284.76      231.91     13.62 o 
   6   2   8      378.91      374.83     16.23 o 
   7   2   8      290.63      268.74     16.73 o 
   8   2   8       94.18      109.02     13.48 o 
   9   2   8        3.99       12.28      8.05 o 
  10   2   8       17.88       13.95      8.51 o 
   1   3   8    28567.93    31351.92    963.23 o 
   2   3   8     2449.64     2860.93    116.43 o 
   3   3   8     1225.38     1134.47     36.44 o 
   4   3   8     1115.21     1237.64     42.44 o 
   5   3   8       25.58       44.75      6.17 o 
   6   3   8      371.99      308.72     15.56 o 
   7   3   8      867.53      638.18     26.13 o 
   8   3   8      468.40      447.71     25.52 o 
   9   3   8        0.13        6.59      6.88 o 
  10   3   8       12.32        0.00      9.43 o 
   0   4   8     8674.86     9358.20    391.73 o 
   1   4   8     1230.94     1564.80     48.13 o 
   2   4   8       73.25      112.77      6.83 o 
   3   4   8      232.34      219.49      8.90 o 
   4   4   8      515.48      678.55     22.66 o 
   5   4   8      837.02      605.46     21.31 o 
   6   4   8       56.71       61.91      8.38 o 
   7   4   8        2.19        9.82      5.92 o 
   8   4   8       13.23       16.62      7.56 o 
   9   4   8       12.23       34.26     11.19 o 
  10   4   8        5.29       14.82     10.14 o 
   1   5   8      234.37      127.28      7.49 o 
   2   5   8      525.58      588.86     20.13 o 
   3   5   8     5643.73     5690.19    186.94 o 
   4   5   8      711.74      600.15     24.28 o 
   5   5   8        5.70        8.28      4.29 o 
   6   5   8      318.60      288.51     20.78 o 
   7   5   8      137.66      106.79     14.81 o 
   8   5   8      113.31       78.78     16.75 o 
   9   5   8       24.60       23.86     10.87 o 
  10   5   8       26.64       36.71     13.26 o 
   0   6   8      191.50      194.39     11.48 o 
   1   6   8      554.35      695.58     25.43 o 
   2   6   8      139.74      158.30      8.47 o 
   3   6   8      903.32      663.02     23.51 o 
   4   6   8        5.85       10.10      3.89 o 
   5   6   8     1700.66     1698.00     58.27 o 
   6   6   8       95.17      109.29     14.86 o 
   7   6   8       85.36       72.33     15.61 o 
   8   6   8       36.96       38.49     12.54 o 
   9   6   8        0.00        0.77      8.94 o 
  10   6   8        3.76       15.94      9.77 o 
   1   7   8      646.13      619.49     17.11 o 
   2   7   8       50.49       98.69      7.19 o 
   3   7   8      644.50      751.62     23.82 o 
   4   7   8       83.74      114.21      9.91 o 
   5   7   8       80.82       47.36      8.35 o 
   6   7   8       66.96       97.85     16.69 o 
   7   7   8      441.02      416.48     33.08 o 
   8   7   8       63.03       70.01     15.62 o 
   9   7   8       20.39       24.36     10.70 o 
   0   8   8      182.40      227.17     13.79 o 
   1   8   8      246.52      288.00     10.00 o 
   2   8   8      580.07      568.88     14.76 o 
   3   8   8      461.71      520.00     21.20 o 
   4   8   8       46.80       59.69      8.01 o 
   5   8   8     1350.20     1067.48     31.20 o 
   6   8   8       19.22        3.46      7.12 o 
   7   8   8        0.33        7.92      8.81 o 
   8   8   8       11.65       16.99     10.25 o 
   9   8   8        4.82       13.36     11.46 o 
   1   9   8     2440.99     2280.65     64.99 o 
   2   9   8      300.43      214.10     11.39 o 
   3   9   8     2396.23     2112.74     56.59 o 
   4   9   8      463.70      453.29     19.69 o 
   5   9   8      162.77      137.10     15.27 o 
   6   9   8      179.03      148.35     16.19 o 
   7   9   8       70.54       84.52     17.24 o 
   8   9   8        2.71       10.64      9.99 o 
   9   9   8       47.76       40.48     13.57 o 
   0  10   8        2.99       10.07      5.73 o 
   1  10   8       68.94       70.77      7.36 o 
   2  10   8      267.51      312.40     15.45 o 
   3  10   8      409.99      422.13     18.85 o 
   4  10   8      435.96      377.52     20.91 o 
   5  10   8       69.44       93.05     13.36 o 
   6  10   8      327.01      280.51     22.54 o 
   7  10   8       73.52       81.79     16.17 o 
   8  10   8        2.44       19.77     11.77 o 
   1  11   8     1268.67     1111.24     34.82 o 
   2  11   8      104.75      175.63     14.73 o 
   3  11   8       15.22       31.97      8.02 o 
   4  11   8      112.77      153.43     16.18 o 
   5  11   8      246.93      236.70     20.43 o 
   6  11   8       13.18       17.10      7.97 o 
   7  11   8      147.79      115.78     17.41 o 
   8  11   8       10.36       21.46     11.64 o 
   0  12   8      247.99      316.64     22.99 o 
   1  12   8      228.18      187.08     16.73 o 
   2  12   8      208.68      249.31     17.84 o 
   3  12   8      158.49      216.18     17.54 o 
   4  12   8       40.95       48.87      9.84 o 
   5  12   8      193.42      234.55     21.25 o 
   6  12   8       30.27       25.68      8.55 o 
   7  12   8       78.64       98.80     15.85 o 
   1  13   8       33.07       55.98     10.25 o 
   2  13   8      397.57      456.43     22.31 o 
   3  13   8       62.09       61.18     10.21 o 
   4  13   8       83.16       85.27     12.69 o 
   5  13   8       12.88        6.84      7.42 o 
   6  13   8        5.85        7.38      7.18 o 
   7  13   8       34.70       36.87     11.57 o 
   0  14   8       15.11       21.88     17.09 o 
   1  14   8       31.06       28.69      9.35 o 
   2  14   8      136.57      152.14     18.73 o 
   3  14   8      236.83      208.57     19.16 o 
   4  14   8        2.48       25.05      8.71 o 
   5  14   8       87.38       95.95     14.05 o 
   6  14   8        0.96        6.90      7.32 o 
   1  15   8      306.24      371.72     33.31 o 
   2  15   8       37.23       22.18      9.65 o 
   3  15   8       85.06      102.18     15.62 o 
   4  15   8       74.55      115.90     15.97 o 
   5  15   8       21.03       31.86     10.30 o 
   0  16   8       29.20       43.72     19.38 o 
   1  16   8       11.93       27.87     11.74 o 
   2  16   8        0.31       17.82     11.27 o 
   3  16   8        4.83       16.95     10.44 o 
   4  16   8        1.78        1.80      9.58 o 
   1  17   8       46.44       73.76     16.35 o 
   2  17   8        8.88       10.41     11.48 o 
   1   1   9      555.68      354.07     12.19 o 
   2   1   9     4924.68     5680.10    120.15 o 
   3   1   9     2882.99     3081.61     88.50 o 
   4   1   9      160.33      168.05     12.95 o 
   5   1   9      174.02      174.81     13.83 o 
   6   1   9       81.74       58.08      8.74 o 
   7   1   9       32.89       75.63     10.58 o 
   8   1   9       26.15       27.85      8.35 o 
   9   1   9        0.19        5.51      6.94 o 
  10   1   9       48.50       51.96     13.45 o 
   0   2   9     7992.88     8636.50    423.39 o 
   1   2   9      140.18      235.17      8.71 o 
   2   2   9       77.81      145.76      8.03 o 
   3   2   9     1148.80     1037.01     32.16 o 
   4   2   9       89.87       73.31      6.87 o 
   5   2   9        2.29        4.78      4.15 o 
   6   2   9        6.49       12.18      5.08 o 
   7   2   9      155.21      151.73     13.76 o 
   8   2   9        0.37        8.12      6.37 o 
   9   2   9       32.48       51.64     11.66 o 
  10   2   9       12.74       24.99     10.22 o 
   1   3   9        7.63       11.57      3.23 o 
   2   3   9       54.13       77.50      6.01 o 
   3   3   9      335.62      299.34     10.17 o 
   4   3   9       51.63      105.61      8.31 o 
   5   3   9       62.83       61.42      8.15 o 
   6   3   9      100.78      172.59     13.62 o 
   7   3   9      121.81      151.77     15.32 o 
   8   3   9        0.35       11.27      8.22 o 
   9   3   9       18.00       25.58      8.42 o 
  10   3   9        0.31        6.57      8.55 o 
   0   4   9     6607.80     6737.04    335.82 o 
   1   4   9     3519.85     4721.68    118.10 o 
   2   4   9      179.00      197.69      8.93 o 
   3   4   9      343.48      256.78      9.76 o 
   4   4   9      110.09       97.60      8.21 o 
   5   4   9       66.58       62.80      7.62 o 
   6   4   9      237.91      274.71     14.83 o 
   7   4   9       21.48       15.58      7.79 o 
   8   4   9       18.44       24.40      8.00 o 
   9   4   9        2.06        6.19      8.62 o 
  10   4   9       37.55       32.97     12.98 o 
   1   5   9     3960.56     3561.43    109.12 o 
   2   5   9      100.02      104.87      9.07 o 
   3   5   9      289.95      223.55      9.69 o 
   4   5   9     1704.29     1578.50     64.18 o 
   5   5   9      328.59      341.38     19.94 o 
   6   5   9       20.94        9.03      7.61 o 
   7   5   9      319.63      258.41     22.72 o 
   8   5   9       33.17       59.43     13.87 o 
   9   5   9        0.83        9.54      9.10 o 
  10   5   9       34.46       65.88     16.15 o 
   0   6   9       32.57       66.75      8.67 o 
   1   6   9        0.13        6.07      2.72 o 
   2   6   9      335.21      388.28     11.73 o 
   3   6   9        3.46       10.32      3.60 o 
   4   6   9      934.50      749.15     37.26 o 
   5   6   9      118.90       98.50     11.74 o 
   6   6   9      766.11      673.33     27.71 o 
   7   6   9        8.37       17.79     10.60 o 
   8   6   9       30.81       21.29     11.35 o 
   9   6   9        5.20        3.30      9.13 o 
   1   7   9      244.71      267.90      9.98 o 
   2   7   9     1356.73     1265.31     42.03 o 
   3   7   9       20.92       20.23      4.54 o 
   4   7   9      580.27      496.66     24.21 o 
   5   7   9      389.09      347.05     19.08 o 
   6   7   9       90.27       74.70     15.77 o 
   7   7   9       12.67       21.12     11.40 o 
   8   7   9       44.32       42.90     13.31 o 
   9   7   9       32.69       25.09     12.71 o 
   0   8   9     1704.61     1649.45     58.05 o 
   1   8   9       17.88        6.18      3.27 o 
   2   8   9       72.31      103.61      7.93 o 
   3   8   9       16.20       10.90      4.52 o 
   4   8   9       38.57       47.64      8.51 o 
   5   8   9      585.35      478.92     23.47 o 
   6   8   9        1.14        1.83      8.96 o 
   7   8   9       27.18       43.98     12.47 o 
   8   8   9        6.61       11.24     10.92 o 
   9   8   9       24.62       19.43     11.79 o 
   1   9   9      180.36      198.90     10.49 o 
   2   9   9      149.72      121.28      9.61 o 
   3   9   9      134.88      164.40     12.35 o 
   4   9   9        0.92        0.32      5.76 o 
   5   9   9      121.93      153.59     16.38 o 
   6   9   9       19.48       27.20     10.98 o 
   7   9   9       16.04       29.50     11.16 o 
   8   9   9      162.84      158.03     22.14 o 
   9   9   9       21.20       26.92     13.38 o 
   0  10   9        2.22        0.00      4.88 o 
   1  10   9      670.43      556.86     23.45 o 
   2  10   9      150.43      240.43     14.21 o 
   3  10   9      583.11      548.59     20.29 o 
   4  10   9       13.70       16.04      7.04 o 
   5  10   9      304.08      349.63     23.81 o 
   6  10   9      213.94      296.73     25.96 o 
   7  10   9      147.61      130.01     19.70 o 
   8  10   9       39.02       67.20     15.56 o 
   1  11   9      540.92      487.31     16.13 o 
   2  11   9      314.08      307.72     18.72 o 
   3  11   9      309.08      260.72     18.09 o 
   4  11   9       44.46       29.46      9.77 o 
   5  11   9        0.07        5.84      7.35 o 
   6  11   9       19.30       49.40     11.66 o 
   7  11   9       26.07       22.75     10.61 o 
   8  11   9       20.42       18.95     10.96 o 
   0  12   9       99.26       80.34     14.10 o 
   1  12   9       77.26       66.43     11.05 o 
   2  12   9        0.43       10.74      6.22 o 
   3  12   9       51.32       69.84     10.87 o 
   4  12   9        7.38        6.32      7.26 o 
   5  12   9       47.55       49.00     10.50 o 
   6  12   9       25.06       17.59      8.97 o 
   7  12   9        7.17       17.25      9.47 o 
   1  13   9       43.66       46.25      9.46 o 
   2  13   9      646.12      614.91     38.93 o 
   3  13   9        2.31       27.86      8.20 o 
   4  13   9       22.87       41.76      9.95 o 
   5  13   9        9.56       16.10      7.84 o 
   6  13   9        0.50        5.28      8.07 o 
   7  13   9       10.80       18.00      9.53 o 
   0  14   9       28.41       12.31     15.24 o 
   1  14   9       10.91       18.47      8.24 o 
   2  14   9       71.10       93.75     13.13 o 
   3  14   9        9.99       26.41      7.90 o 
   4  14   9        8.91       14.91      8.17 o 
   5  14   9        1.40        8.81      7.89 o 
   6  14   9       17.56       22.36      9.39 o 
   1  15   9       20.84       19.02     11.19 o 
   2  15   9        9.04       18.54      8.99 o 
   3  15   9       20.15       23.50     10.96 o 
   4  15   9        6.78        8.94      8.78 o 
   5  15   9        6.49        6.22      7.49 o 
   0  16   9       65.85      123.13     29.03 o 
   1  16   9       60.72       81.12     16.79 o 
   2  16   9        7.98       10.92     10.70 o 
   3  16   9        0.99        6.70      9.49 o 
   4  16   9       10.39       24.97     11.05 o 
   1  17   9       86.65      111.95     18.95 o 
   2  17   9       64.62       71.20     18.52 o 
   0   0  10    13113.47    16339.13    215.76 o 
   2   0  10     8076.73     8705.87    333.72 o 
   3   0  10     1158.51     1513.86     69.05 o 
   4   0  10       58.17       60.35     11.88 o 
   5   0  10       56.36       46.34     10.85 o 
   6   0  10        0.61        4.64      7.34 o 
   7   0  10       32.00       73.70     15.91 o 
   8   0  10      160.87      143.25     22.37 o 
   9   0  10       10.95       43.77     13.86 o 
  10   0  10       62.79       63.72     17.70 o 
   1   1  10      979.42     1192.76     43.33 o 
   2   1  10      345.64      433.92     16.80 o 
   3   1  10      263.25      224.09      8.92 o 
   4   1  10      525.89      508.57     23.98 o 
   5   1  10      416.72      384.25     16.64 o 
   6   1  10       17.97        1.92      4.97 o 
   7   1  10       41.66       25.50      7.12 o 
   8   1  10       35.22       32.65      8.14 o 
   9   1  10        0.27       15.54      7.69 o 
  10   1  10        1.77        7.03      8.38 o 
   0   2  10       33.23       15.87      5.22 o 
   1   2  10     2048.96     1608.20     53.56 o 
   2   2  10      161.36      186.41     11.99 o 
   3   2  10      362.52      411.90     12.08 o 
   4   2  10      908.07      881.34     33.85 o 
   5   2  10        3.41        7.34      4.32 o 
   6   2  10      226.48      233.25     15.97 o 
   7   2  10      127.12      126.64     12.95 o 
   8   2  10        0.36       11.47      7.00 o 
   9   2  10        0.11        3.75      8.20 o 
  10   2  10       25.01       16.78      8.72 o 
   1   3  10     1462.67     1742.75     67.56 o 
   2   3  10      164.03      206.12     10.59 o 
   3   3  10     1880.18     2036.14     72.89 o 
   4   3  10     1134.10     1189.69     43.45 o 
   5   3  10      360.36      444.51     17.49 o 
   6   3  10      412.74      372.67     20.47 o 
   7   3  10      847.97      811.79     47.17 o 
   8   3  10      206.86      193.68     23.09 o 
   9   3  10       48.06       44.31     10.19 o 
  10   3  10       79.53       80.06     15.23 o 
   0   4  10      226.62      206.55     12.70 o 
   1   4  10     2299.79     2553.79     79.06 o 
   2   4  10     1767.77     1666.96     55.17 o 
   3   4  10      496.43      503.37     26.66 o 
   4   4  10      201.93      259.91     13.33 o 
   5   4  10        6.35        2.98      4.36 o 
   6   4  10      299.81      336.48     16.49 o 
   7   4  10       11.74       10.65      6.71 o 
   8   4  10      100.18       81.48     13.22 o 
   9   4  10        1.64       20.01     10.10 o 
  10   4  10        1.44       24.43      9.56 o 
   1   5  10       89.61      153.75      8.39 o 
   2   5  10       48.31       69.35      6.60 o 
   3   5  10      595.42      531.50     22.43 o 
   4   5  10      616.35      557.86     28.57 o 
   5   5  10      633.10      589.50     28.32 o 
   6   5  10        8.31       12.77      7.40 o 
   7   5  10        6.12        4.87      7.03 o 
   8   5  10        1.76        1.69      9.79 o 
   9   5  10        5.31        4.61      8.84 o 
   0   6  10     7648.21     7509.01    260.55 o 
   1   6  10      711.30      589.00     13.82 o 
   2   6  10      519.44      454.51     18.32 o 
   3   6  10      141.74      108.29      8.31 o 
   4   6  10     1112.10      865.64     55.12 o 
   5   6  10      770.54      798.07     37.24 o 
   6   6  10      314.72      281.52     22.73 o 
   7   6  10        0.18        0.18      9.05 o 
   8   6  10       18.47       24.60     11.72 o 
   9   6  10        5.87        9.23     10.02 o 
   1   7  10      222.45      221.76     10.38 o 
   2   7  10      380.53      233.16     10.96 o 
   3   7  10       19.41       12.31      4.27 o 
   4   7  10      221.68      252.35     15.62 o 
   5   7  10      393.38      351.47     21.62 o 
   6   7  10       24.30       15.66     10.17 o 
   7   7  10       81.55      106.62     19.10 o 
   8   7  10        0.76       19.31     11.22 o 
   9   7  10       18.88       42.93     12.97 o 
   0   8  10        5.18       16.87      5.77 o 
   1   8  10       53.34       31.46      5.01 o 
   2   8  10      244.47      292.04     12.04 o 
   3   8  10       32.07       22.00      5.65 o 
   4   8  10      774.85      580.97     28.09 o 
   5   8  10        3.41       15.83      8.52 o 
   6   8  10      698.80      552.70     31.48 o 
   7   8  10       55.13       74.83     15.72 o 
   8   8  10       27.62       19.59     12.34 o 
   9   8  10        1.53        5.50     10.20 o 
   1   9  10      159.31      187.43     10.93 o 
   2   9  10      458.94      384.10     14.20 o 
   3   9  10      144.68      134.74     11.63 o 
   4   9  10      360.42      324.34     20.80 o 
   5   9  10      923.14      762.34     28.07 o 
   6   9  10      664.08      557.80     33.41 o 
   7   9  10       16.45        6.34      8.92 o 
   8   9  10        9.16        0.00     10.73 o 
   0  10  10       28.36       16.26     11.89 o 
   1  10  10      128.19      156.73     11.32 o 
   2  10  10      905.72      794.21     28.02 o 
   3  10  10      327.49      352.88     19.07 o 
   4  10  10        9.78       46.86      9.49 o 
   5  10  10      310.10      214.97     18.66 o 
   6  10  10        0.31        5.84      8.17 o 
   7  10  10        6.31       27.29     11.32 o 
   8  10  10       18.02       34.19     13.32 o 
   1  11  10       53.20       89.57      9.26 o 
   2  11  10       70.80       88.88     10.58 o 
   3  11  10       97.35      111.95     13.84 o 
   4  11  10      284.82      271.92     21.77 o 
   5  11  10       28.43       28.45      8.47 o 
   6  11  10       54.55       58.17     12.70 o 
   7  11  10       61.92       73.83     16.01 o 
   8  11  10        6.45       22.84     11.42 o 
   0  12  10       19.12       36.33     10.26 o 
   1  12  10       35.43       39.71      9.17 o 
   2  12  10      491.98      458.42     20.56 o 
   3  12  10       59.44       62.98     10.62 o 
   4  12  10        0.24       13.40      7.69 o 
   5  12  10       16.17       19.51      7.96 o 
   6  12  10        1.01        9.53      8.02 o 
   7  12  10        2.41        7.02      9.41 o 
   1  13  10       26.33       42.82      9.47 o 
   2  13  10        0.02       14.38      7.75 o 
   3  13  10       51.47       67.26     11.70 o 
   4  13  10        1.65        6.32      7.03 o 
   5  13  10       35.53       39.18      9.46 o 
   6  13  10        6.48       18.48      8.89 o 
   0  14  10      148.06      246.18     38.02 o 
   1  14  10       24.50       16.77      9.40 o 
   2  14  10      138.12      122.23     15.17 o 
   3  14  10        1.97       15.70      8.89 o 
   4  14  10        3.33       23.55      9.68 o 
   5  14  10       13.81        6.53      8.19 o 
   6  14  10        0.36       10.25      9.17 o 
   1  15  10        1.08        1.41      9.98 o 
   2  15  10        0.02       16.83      9.31 o 
   3  15  10       10.96        7.90      9.72 o 
   4  15  10       10.39       51.47     12.43 o 
   5  15  10       33.13       53.55     11.83 o 
   0  16  10        0.00       29.43     14.63 o 
   1  16  10       78.84       57.16     14.42 o 
   2  16  10       18.44       24.32     11.76 o 
   3  16  10        3.14       24.98     11.14 o 
   1  17  10        0.05       16.90     11.41 o 
   1   1  11     2816.70     2646.04     99.34 o 
   2   1  11      850.87      859.00     29.46 o 
   3   1  11      348.51      268.53      9.92 o 
   4   1  11      102.06      113.30     11.18 o 
   5   1  11       20.64       22.48      6.18 o 
   6   1  11        4.13       14.66      6.14 o 
   7   1  11       80.18       69.67     11.15 o 
   8   1  11        6.24        7.75      6.07 o 
   9   1  11       47.90       39.71      9.58 o 
  10   1  11       10.93       21.23     10.32 o 
   0   2  11      214.68      334.89     16.73 o 
   1   2  11       93.81      146.31      9.65 o 
   2   2  11     1014.74     1141.30     27.70 o 
   3   2  11     2982.64     3116.50     85.62 o 
   4   2  11       52.15       59.67      7.84 o 
   5   2  11     1840.69     1660.40     64.55 o 
   6   2  11       31.81       36.69      7.30 o 
   7   2  11        0.34        2.99      5.68 o 
   8   2  11        2.79        5.13      6.55 o 
   9   2  11        7.29       17.12      8.88 o 
  10   2  11        4.02       17.36      9.78 o 
   1   3  11        1.71       10.80      4.25 o 
   2   3  11      354.17      421.06     18.48 o 
   3   3  11      180.71      192.87     13.48 o 
   4   3  11       26.63       16.81      5.14 o 
   5   3  11      118.58      134.32     12.05 o 
   6   3  11       24.43       21.65      6.44 o 
   7   3  11      143.91      131.43     14.77 o 
   8   3  11        6.95       15.81      7.85 o 
   9   3  11       11.31       13.42      7.82 o 
  10   3  11        0.74       17.66     10.79 o 
   0   4  11     1397.27     1838.79     74.13 o 
   1   4  11     5254.84     4890.55    164.36 o 
   2   4  11     1453.85     1590.81     52.49 o 
   3   4  11     1354.94     1521.00     60.52 o 
   4   4  11       47.55       45.19      8.14 o 
   5   4  11     1340.09     1109.00     61.61 o 
   6   4  11        2.12       14.21      5.82 o 
   7   4  11      262.08      248.64     20.83 o 
   8   4  11        0.06        9.62      7.09 o 
   9   4  11        0.75        0.00      8.03 o 
   1   5  11       53.80       27.23      4.60 o 
   2   5  11      641.14      654.81     25.44 o 
   3   5  11     1141.63      982.62     37.64 o 
   4   5  11       31.61       51.45      7.57 o 
   5   5  11      768.33      680.32     44.22 o 
   6   5  11       23.46       13.47      7.98 o 
   7   5  11      104.99      100.23     15.42 o 
   8   5  11        0.10        6.93      8.74 o 
   9   5  11       33.29       24.90     11.53 o 
   0   6  11        3.50        4.03      4.36 o 
   1   6  11        3.32        6.51      3.35 o 
   2   6  11       56.47       84.18      7.62 o 
   3   6  11      585.12      641.86     30.96 o 
   4   6  11      286.67      290.04     15.87 o 
   5   6  11       13.22       17.53      7.53 o 
   6   6  11      127.33      141.72     17.59 o 
   7   6  11       35.56       46.51     14.41 o 
   8   6  11       11.45       13.82     10.06 o 
   9   6  11        4.37       16.76     10.83 o 
   1   7  11     1970.44     1855.92     43.80 o 
   2   7  11        0.01        2.65      3.35 o 
   3   7  11     1076.42     1066.32     53.39 o 
   4   7  11       39.40       46.69      8.70 o 
   5   7  11       18.93       17.85      7.96 o 
   6   7  11      739.18      565.51     31.59 o 
   7   7  11      122.61      142.88     21.36 o 
   8   7  11      321.67      328.62     40.72 o 
   9   7  11       41.30       37.35     13.29 o 
   0   8  11      391.71      472.58     26.10 o 
   1   8  11      190.27      172.02     10.56 o 
   2   8  11       32.09       25.55      5.22 o 
   3   8  11      486.22      476.31     18.26 o 
   4   8  11      741.33      722.33     28.80 o 
   5   8  11      240.22      195.32     23.01 o 
   6   8  11       72.40       76.90     15.40 o 
   7   8  11        8.88        1.09      8.93 o 
   8   8  11        5.04        5.64     10.90 o 
   9   8  11       18.73       29.32     12.54 o 
   1   9  11       70.42       55.69      6.74 o 
   2   9  11       18.28       29.50      5.88 o 
   3   9  11       71.39       77.94     10.22 o 
   4   9  11      226.36      182.31     17.09 o 
   5   9  11       21.15       22.81      9.75 o 
   6   9  11        3.15        0.21      8.64 o 
   7   9  11       24.54       38.22     12.84 o 
   8   9  11        3.74        7.07     11.27 o 
   0  10  11        0.12        3.46      5.35 o 
   1  10  11       40.48       45.96      7.17 o 
   2  10  11       27.51       11.97      5.71 o 
   3  10  11      897.18      779.46     27.28 o 
   4  10  11       79.41      101.49     13.36 o 
   5  10  11      288.69      288.15     25.35 o 
   6  10  11        0.47        9.00      9.20 o 
   7  10  11       99.94       92.01     16.54 o 
   8  10  11        0.08        0.00      9.12 o 
   1  11  11      339.87      369.41     15.33 o 
   2  11  11       44.24       19.53      6.97 o 
   3  11  11      167.81      206.36     18.63 o 
   4  11  11      426.78      446.74     25.04 o 
   5  11  11       51.66       51.74     11.83 o 
   6  11  11        9.09       25.49     10.00 o 
   7  11  11       25.00       28.22     12.18 o 
   0  12  11      256.73      207.03     22.07 o 
   1  12  11      110.39      129.00     14.12 o 
   2  12  11       87.32      123.09     13.39 o 
   3  12  11       71.07       48.55     10.14 o 
   4  12  11       11.11       38.54      9.32 o 
   5  12  11        0.33       10.44      7.50 o 
   6  12  11        1.24       17.78      8.89 o 
   7  12  11        0.22       15.83      9.79 o 
   1  13  11      484.69      462.72     23.64 o 
   2  13  11        1.97       10.40      7.45 o 
   3  13  11       93.67      153.80     18.67 o 
   4  13  11       27.61       23.32      8.50 o 
   5  13  11        2.63        3.33      6.93 o 
   6  13  11       25.16       34.31     10.86 o 
   0  14  11       31.21       59.86     23.22 o 
   1  14  11       10.09        5.86      8.13 o 
   2  14  11       36.30       66.56     12.23 o 
   3  14  11       74.17      105.30     15.95 o 
   4  14  11        5.83       15.73      8.56 o 
   5  14  11      119.64      104.27     14.33 o 
   1  15  11       17.75       15.45     13.03 o 
   2  15  11        0.39        1.05      8.58 o 
   3  15  11       92.20       99.06     16.51 o 
   4  15  11       11.46       15.15      9.02 o 
   0  16  11        0.93       19.32     15.51 o 
   1  16  11       85.45       77.97     16.38 o 
   2  16  11        7.38       24.07     13.68 o 
   3  16  11       44.18       73.80     15.96 o 
   0   0  12      490.08      603.25     47.34 o 
   1   0  12      762.79      524.47     68.82 o 
   2   0  12      841.03      854.51     22.57 o 
   3   0  12        1.33       22.50      8.65 o 
   4   0  12      410.85      381.00     23.88 o 
   5   0  12       56.31       83.64     15.27 o 
   6   0  12      409.04      458.79     29.34 o 
   7   0  12       18.89       35.12     12.10 o 
   8   0  12      212.13      244.61     29.40 o 
   9   0  12        2.72       16.54     13.83 o 
  10   0  12       19.36       17.30     13.06 o 
   1   1  12      610.10      652.35     23.83 o 
   2   1  12       19.61       19.17      3.41 o 
   3   1  12      216.81      232.42     15.57 o 
   4   1  12      348.29      349.35     17.01 o 
   5   1  12        4.34        0.08      4.35 o 
   6   1  12       79.68       77.11     11.29 o 
   7   1  12        1.21        5.14      6.24 o 
   8   1  12      148.74      176.04     16.54 o 
   9   1  12       24.43       24.29      8.39 o 
  10   1  12        1.31        9.33     10.24 o 
   0   2  12      113.98      102.07     13.93 o 
   1   2  12     1842.92     1350.69     40.05 o 
   2   2  12      290.17      351.84     14.23 o 
   3   2  12       38.19       25.19      5.96 o 
   4   2  12      287.69      312.38     15.55 o 
   5   2  12      166.45      204.27     15.31 o 
   6   2  12      101.82      107.76     11.58 o 
   7   2  12       44.88       43.87      8.96 o 
   8   2  12        0.74       11.76      6.92 o 
   9   2  12       19.48       20.01      8.35 o 
   1   3  12     2581.43     2530.06     70.30 o 
   2   3  12      838.36      866.13     32.75 o 
   3   3  12      307.00      344.97     12.98 o 
   4   3  12       85.54       86.15      9.17 o 
   5   3  12        0.28       19.27      6.34 o 
   6   3  12        4.80       15.52      6.15 o 
   7   3  12        3.18       10.25      7.04 o 
   8   3  12        0.07        2.14      7.22 o 
   9   3  12       55.79       35.94      9.75 o 
   0   4  12     2970.01     3275.05     91.86 o 
   1   4  12      148.67      138.27     10.94 o 
   2   4  12        8.31       19.54      5.64 o 
   3   4  12      173.88      173.60     12.26 o 
   4   4  12      124.86      120.83     12.86 o 
   5   4  12       59.03       41.55      7.52 o 
   6   4  12      592.14      514.24     23.84 o 
   7   4  12       13.56       26.42      8.36 o 
   8   4  12       12.30        8.22      7.41 o 
   9   4  12        1.42       16.18      9.23 o 
   1   5  12      273.44      256.79     11.98 o 
   2   5  12      120.14      169.47     10.67 o 
   3   5  12       72.40      105.98     10.17 o 
   4   5  12      267.87      263.14     17.02 o 
   5   5  12        9.45        3.13      5.90 o 
   6   5  12      215.22      206.71     20.19 o 
   7   5  12       68.95       76.43     13.91 o 
   8   5  12        0.81       15.99     10.41 o 
   9   5  12        0.13        5.65     13.98 o 
   0   6  12      522.89      636.05     22.75 o 
   1   6  12       21.88       42.14      5.66 o 
   2   6  12        0.76        4.40      3.87 o 
   3   6  12      526.59      445.28     24.26 o 
   4   6  12     1110.64     1054.72     49.28 o 
   5   6  12      807.81      651.65     27.61 o 
   6   6  12       79.96       85.85     13.86 o 
   7   6  12      235.53      244.45     27.47 o 
   8   6  12       37.68       56.45     14.64 o 
   9   6  12        1.96        4.76     10.25 o 
   1   7  12      658.60      603.61     20.59 o 
   2   7  12      160.54      184.19     11.37 o 
   3   7  12      147.59      170.54     12.36 o 
   4   7  12       26.04       62.85     11.45 o 
   5   7  12       49.32       45.10     10.79 o 
   6   7  12      193.45      204.06     24.40 o 
   7   7  12       15.48       32.42     12.00 o 
   8   7  12        0.69        4.63     10.63 o 
   9   7  12        0.47       11.59      9.97 o 
   0   8  12       12.10       22.82      6.76 o 
   1   8  12        3.40        5.70      3.83 o 
   2   8  12      153.97      133.92     10.24 o 
   3   8  12      136.51      224.62     16.13 o 
   4   8  12      628.96      510.69     21.47 o 
   5   8  12      509.60      475.92     32.18 o 
   6   8  12        4.78       23.09     10.89 o 
   7   8  12      246.05      265.16     28.94 o 
   8   8  12        0.07       21.21     12.09 o 
   1   9  12      257.54      279.07     12.76 o 
   2   9  12      401.97      419.63     16.45 o 
   3   9  12      197.86      169.54     14.52 o 
   4   9  12      189.84      171.95     16.88 o 
   5   9  12      123.69       82.61     15.70 o 
   6   9  12       41.99       46.28     12.79 o 
   7   9  12       91.77       85.49     17.60 o 
   8   9  12        0.34        2.23     10.56 o 
   0  10  12       52.33       91.88     12.13 o 
   1  10  12       32.91       58.62      7.75 o 
   2  10  12       14.21       20.69      6.29 o 
   3  10  12        0.79        7.56      6.78 o 
   4  10  12       37.69       21.61      7.18 o 
   5  10  12        9.93       17.33      9.28 o 
   6  10  12       61.22       50.12     13.31 o 
   7  10  12        0.10        0.00      7.98 o 
   8  10  12        7.86       22.09     11.47 o 
   1  11  12      113.65      109.37      9.79 o 
   2  11  12       12.57       11.51      6.13 o 
   3  11  12      214.16      163.00     16.77 o 
   4  11  12      173.40      164.26     16.62 o 
   5  11  12       18.84       33.40     10.80 o 
   6  11  12       20.39       20.21     14.85 o 
   7  11  12        2.18       12.45     10.20 o 
   0  12  12      110.79      166.47     19.86 o 
   1  12  12      254.22      208.73     18.67 o 
   2  12  12       85.73       47.45     11.12 o 
   3  12  12       18.04       19.80      8.18 o 
   4  12  12       76.82      125.61     15.21 o 
   5  12  12        5.37        5.44      8.11 o 
   6  12  12       38.65       57.52     14.63 o 
   1  13  12       97.16       95.36     13.33 o 
   2  13  12       15.55       11.25      7.98 o 
   3  13  12       28.18       34.96      9.98 o 
   4  13  12        7.27        8.91      7.25 o 
   5  13  12        0.94        1.71      7.74 o 
   6  13  12        0.43        6.43      8.93 o 
   0  14  12       37.25       24.94     17.10 o 
   1  14  12        0.72       13.03      8.89 o 
   2  14  12        3.07       24.80      9.46 o 
   3  14  12       16.19       18.09      8.68 o 
   4  14  12        0.02       10.70      8.13 o 
   5  14  12        0.95       27.60     10.08 o 
   1  15  12       18.93       44.98     13.91 o 
   2  15  12        6.51       20.32     10.25 o 
   3  15  12        0.73       21.04      8.60 o 
   4  15  12        0.06        4.17      8.14 o 
   0  16  12        0.36       28.03     16.33 o 
   1  16  12        5.10       24.87     11.96 o 
   2  16  12        6.08       18.12     12.45 o 
   1   1  13      215.10      175.91     11.40 o 
   2   1  13      468.59      516.22     22.58 o 
   3   1  13      151.02      140.81     13.21 o 
   4   1  13       70.83       70.74      9.81 o 
   5   1  13       80.85       88.84     11.35 o 
   6   1  13      220.85      232.53     18.67 o 
   7   1  13       17.68       10.52      6.16 o 
   8   1  13       17.20       15.64      7.97 o 
   9   1  13        3.49       18.92      8.72 o 
   0   2  13     6745.13     6189.01    456.62 o 
   1   2  13      870.67     1119.86     28.61 o 
   2   2  13     1668.18     1680.68     64.33 o 
   3   2  13      104.43      167.45     12.92 o 
   4   2  13      477.14      468.60     25.84 o 
   5   2  13      103.01       69.55      9.77 o 
   6   2  13        7.56        5.31      5.44 o 
   7   2  13       41.09       54.48      9.83 o 
   8   2  13       36.43       29.11      8.29 o 
   9   2  13       65.16       77.67     13.79 o 
   1   3  13     1168.65     1144.31     40.15 o 
   2   3  13      108.58      163.64     11.88 o 
   3   3  13      741.07      679.82     25.22 o 
   4   3  13        6.39        9.07      5.08 o 
   5   3  13      200.89      247.52     16.84 o 
   6   3  13      210.95      183.27     16.65 o 
   7   3  13        0.04        3.20      6.57 o 
   8   3  13       32.62       33.35      9.54 o 
   9   3  13        0.79        8.55      7.36 o 
   0   4  13     5072.83     5161.23    176.12 o 
   1   4  13     1483.34     1293.78     33.83 o 
   2   4  13      632.65      569.54     24.07 o 
   3   4  13      350.20      336.81     18.08 o 
   4   4  13      491.20      475.95     30.14 o 
   5   4  13       22.07       28.76      6.74 o 
   6   4  13        0.13        5.03      5.84 o 
   7   4  13        2.43        8.29      7.25 o 
   8   4  13       41.10       39.46      9.21 o 
   9   4  13       96.98      107.86     17.36 o 
   1   5  13      560.54      420.76     15.76 o 
   2   5  13       30.49       53.94      7.71 o 
   3   5  13      165.26      156.89     12.48 o 
   4   5  13      134.12      188.68     16.13 o 
   5   5  13       29.75       45.96      9.33 o 
   6   5  13      388.84      351.57     26.43 o 
   7   5  13       56.53       32.94      9.68 o 
   8   5  13       22.11       27.21     11.79 o 
   9   5  13        0.05       13.71     10.76 o 
   0   6  13       41.81       47.40      8.65 o 
   1   6  13       19.91       22.58      5.23 o 
   2   6  13      223.58      160.02     12.82 o 
   3   6  13       46.88       51.06      8.20 o 
   4   6  13      146.09      149.78     14.46 o 
   5   6  13      174.88      173.55     18.98 o 
   6   6  13       16.66       20.77      8.95 o 
   7   6  13        7.32       14.56      8.57 o 
   8   6  13        4.70       24.34     11.42 o 
   9   6  13       17.10       19.04     12.82 o 
   1   7  13       45.44       62.74      6.87 o 
   2   7  13      184.61      225.67     15.33 o 
   3   7  13      129.69      148.49     12.80 o 
   4   7  13      854.61      748.84     33.45 o 
   5   7  13      149.90      122.60     16.11 o 
   6   7  13        8.28       28.88     10.87 o 
   7   7  13      321.70      360.82     37.76 o 
   8   7  13       58.65       90.85     19.22 o 
   0   8  13     2051.87     2062.92     92.76 o 
   1   8  13        3.01       10.97      4.28 o 
   2   8  13      907.01      789.53     31.81 o 
   3   8  13      438.29      387.49     18.89 o 
   4   8  13       10.12        2.77      6.59 o 
   5   8  13      253.94      300.24     28.15 o 
   6   8  13       18.93       12.16     10.09 o 
   7   8  13      194.39      142.49     21.95 o 
   8   8  13       52.10       61.05     16.12 o 
   1   9  13      275.04      259.49     14.67 o 
   2   9  13       24.69       31.63      7.39 o 
   3   9  13       28.49       35.70      8.39 o 
   4   9  13       18.93        9.40      7.85 o 
   5   9  13       32.16       33.07     11.51 o 
   6   9  13       36.23       35.93     12.13 o 
   7   9  13       16.18       33.47     13.35 o 
   8   9  13       13.69       13.49     11.10 o 
   0  10  13      577.41      464.38     25.81 o 
   1  10  13       13.39       19.96      5.64 o 
   2  10  13      240.91      236.48     17.14 o 
   3  10  13       55.47       71.61     11.46 o 
   4  10  13      203.95      214.83     21.49 o 
   5  10  13        7.85       12.41      9.12 o 
   6  10  13        6.00       17.19      9.59 o 
   7  10  13        3.07       18.50      9.42 o 
   1  11  13      208.33      212.24     15.53 o 
   2  11  13        1.07       20.47      7.54 o 
   3  11  13       18.12       39.54      8.86 o 
   4  11  13       35.45       59.52     12.78 o 
   5  11  13        0.02       12.81      8.59 o 
   6  11  13        6.68       25.79     10.68 o 
   7  11  13       19.03       21.93     11.21 o 
   0  12  13       67.95       55.08     12.03 o 
   1  12  13       12.08       21.60      7.87 o 
   2  12  13       21.09       36.41      9.46 o 
   3  12  13        4.79       13.93      7.62 o 
   4  12  13        2.48        3.18      6.78 o 
   5  12  13       49.08       44.15     11.54 o 
   6  12  13        1.16       14.04      9.79 o 
   1  13  13        5.63        5.69      7.13 o 
   2  13  13       72.32       54.02     12.14 o 
   3  13  13        4.19       23.77      9.16 o 
   4  13  13       20.45       27.64      8.75 o 
   5  13  13       23.83       35.43     11.05 o 
   0  14  13       82.60      121.29     31.05 o 
   1  14  13       15.98        7.98     10.58 o 
   2  14  13       33.95       66.74     12.21 o 
   3  14  13        0.33       17.47      8.41 o 
   4  14  13       12.01       18.01      9.64 o 
   1  15  13        3.79       33.39     13.57 o 
   2  15  13        0.47       12.52     10.20 o 
   3  15  13        1.34       10.25      7.85 o 
   0  16  13      130.88      155.56     31.81 o 
   1  16  13       10.07       23.38     13.76 o 
   0   0  14     2530.02     2453.24    246.69 o 
   1   0  14      580.00      581.00     55.36 o 
   2   0  14     1622.42     1464.58     73.26 o 
   3   0  14      830.09      646.57     56.98 o 
   4   0  14      224.47      256.26     34.08 o 
   5   0  14      447.01      437.37     48.15 o 
   6   0  14        3.91        8.91     10.05 o 
   7   0  14       15.73        9.76     10.22 o 
   8   0  14       14.80       12.04     11.12 o 
   9   0  14       11.98        6.32     11.16 o 
   1   1  14      154.26      168.06     12.28 o 
   2   1  14      647.36      672.70     24.98 o 
   3   1  14        7.41        6.40      4.84 o 
   4   1  14      146.25      186.55     15.94 o 
   5   1  14       30.79       31.53      8.26 o 
   6   1  14        0.01        7.76      6.14 o 
   7   1  14        4.75        5.04      5.84 o 
   8   1  14       20.24       19.66      7.38 o 
   9   1  14       22.72       42.40     10.41 o 
   0   2  14      892.10      922.64     68.27 o 
   1   2  14       56.61       97.85      9.49 o 
   2   2  14       43.22       54.97      7.26 o 
   3   2  14     1008.67      941.63     43.28 o 
   4   2  14      132.35      116.30     11.89 o 
   5   2  14        0.04        0.46      4.78 o 
   6   2  14        9.14       10.58      6.50 o 
   7   2  14       23.18       23.00      8.16 o 
   8   2  14       29.87       23.41      9.19 o 
   9   2  14        0.09       11.43      8.13 o 
   1   3  14     1547.80     1591.29     66.59 o 
   2   3  14     1595.76     1406.17     47.43 o 
   3   3  14       41.65       54.65      8.68 o 
   4   3  14        9.85       13.44      6.05 o 
   5   3  14       47.15       54.43      8.92 o 
   6   3  14      140.16      156.75     15.08 o 
   7   3  14       25.91       20.99      7.72 o 
   8   3  14       25.06       25.87      8.62 o 
   9   3  14        3.76       13.89      7.74 o 
   0   4  14      647.70      849.26     29.68 o 
   1   4  14       72.07       60.17      8.47 o 
   2   4  14        3.75        0.00      4.57 o 
   3   4  14      341.62      354.48     19.74 o 
   4   4  14       84.21       81.47     11.71 o 
   5   4  14       74.32       53.57      9.84 o 
   6   4  14       38.63       82.05     10.54 o 
   7   4  14       11.25        5.40      7.22 o 
   8   4  14        0.79        7.18      7.35 o 
   9   4  14       13.60        9.39     10.29 o 
   1   5  14      462.39      353.58     15.70 o 
   2   5  14      207.09      158.49     12.61 o 
   3   5  14      126.45      136.28     13.64 o 
   4   5  14      208.15      305.06     19.54 o 
   5   5  14      154.56      116.52     13.75 o 
   6   5  14      160.53      130.35     17.11 o 
   7   5  14       50.23       74.40     13.32 o 
   8   5  14        4.91        4.81      8.09 o 
   9   5  14        0.02        0.48      9.85 o 
   0   6  14      695.69      572.92     25.19 o 
   1   6  14      149.86      183.21     13.92 o 
   2   6  14      954.65      864.80     32.28 o 
   3   6  14     1800.46     1561.22     74.47 o 
   4   6  14        3.90       13.19      6.32 o 
   5   6  14       75.56       77.12     13.07 o 
   6   6  14       99.20       79.31     14.02 o 
   7   6  14        0.84        1.08      7.75 o 
   8   6  14       63.47       73.60     15.58 o 
   1   7  14       41.14       66.94      7.20 o 
   2   7  14      143.69      175.98     13.97 o 
   3   7  14       55.31       32.01      8.13 o 
   4   7  14        9.96       13.37      6.85 o 
   5   7  14       20.12       11.01      7.64 o 
   6   7  14        0.78        4.88      8.54 o 
   7   7  14        1.56        7.19     10.46 o 
   8   7  14       12.41        0.00     10.88 o 
   0   8  14        0.74        7.42      6.02 o 
   1   8  14        0.21        9.03      4.47 o 
   2   8  14      405.01      423.46     19.32 o 
   3   8  14      287.47      276.54     19.00 o 
   4   8  14      159.96      180.43     19.82 o 
   5   8  14        3.18        8.87      6.95 o 
   6   8  14      161.79      149.12     21.45 o 
   7   8  14        0.85       20.63     11.89 o 
   8   8  14        0.18        6.56     11.69 o 
   1   9  14      356.66      406.53     15.41 o 
   2   9  14      129.54      113.14     12.36 o 
   3   9  14       37.03       34.91      8.18 o 
   4   9  14       18.32       36.61     11.21 o 
   5   9  14       38.62       44.31     12.48 o 
   6   9  14       26.23       16.60      9.45 o 
   7   9  14        0.03       17.86     11.47 o 
   0  10  14       26.96       30.71      9.39 o 
   1  10  14      528.41      503.44     17.40 o 
   2  10  14      584.84      525.69     24.41 o 
   3  10  14       14.59       23.64      7.92 o 
   4  10  14        2.43       12.36      8.87 o 
   5  10  14       20.13       15.72      9.95 o 
   6  10  14       82.15       60.53     13.69 o 
   7  10  14        3.84        8.93      9.51 o 
   1  11  14      148.98      141.60     12.94 o 
   2  11  14      102.30       49.08     10.16 o 
   3  11  14       15.51       15.02      7.61 o 
   4  11  14       28.91       25.38      9.56 o 
   5  11  14       15.47       24.62     10.99 o 
   6  11  14       18.87       39.47     12.26 o 
   0  12  14      542.62      495.29     31.65 o 
   1  12  14      144.73      152.86     17.73 o 
   2  12  14        0.04       13.41      8.31 o 
   3  12  14      227.08      199.73     19.05 o 
   4  12  14        9.50       16.01      8.94 o 
   5  12  14       33.49       57.65     12.10 o 
   6  12  14        3.10        5.20      9.36 o 
   1  13  14        2.77       14.83      7.86 o 
   2  13  14       83.89       95.82     15.29 o 
   3  13  14        1.56        9.39      7.78 o 
   4  13  14        5.06       21.20     10.09 o 
   5  13  14       14.74       14.86      9.50 o 
   0  14  14        7.67       29.08     16.55 o 
   1  14  14        7.20       13.70      9.72 o 
   2  14  14        7.33       12.12      8.50 o 
   3  14  14       10.47       24.47      9.30 o 
   4  14  14       20.85       23.22     10.92 o 
   1  15  14       29.61       73.52     18.27 o 
   2  15  14        0.06        3.22     10.26 o 
   3  15  14        4.47       11.75      8.37 o 
   1   1  15        3.54       21.64      5.74 o 
   2   1  15      306.88      343.71     16.81 o 
   3   1  15       65.60       80.87     10.02 o 
   4   1  15        0.03        0.76      5.31 o 
   5   1  15        9.47        2.87      5.76 o 
   6   1  15      217.54      195.95     16.98 o 
   7   1  15       41.60       39.25      9.15 o 
   8   1  15        0.80       18.59      7.86 o 
   9   1  15        2.80       12.93      8.04 o 
   0   2  15      326.94      230.95     21.87 o 
   1   2  15       91.38       82.64      9.19 o 
   2   2  15      285.84      279.58     17.09 o 
   3   2  15       31.71       46.80      8.70 o 
   4   2  15      769.07      770.31     36.37 o 
   5   2  15       16.46       19.87      6.91 o 
   6   2  15      116.29      177.42     16.27 o 
   7   2  15        8.35       18.51      7.11 o 
   8   2  15       34.75       46.50     11.02 o 
   9   2  15        0.00       11.25      8.51 o 
   1   3  15      122.73      136.20     11.75 o 
   2   3  15        7.70       19.16      6.74 o 
   3   3  15      147.03      155.10     13.64 o 
   4   3  15       43.88       48.28      8.61 o 
   5   3  15       48.77       51.69      8.86 o 
   6   3  15      173.26      166.01     14.33 o 
   7   3  15        1.45        0.00      5.81 o 
   8   3  15       39.53       42.40      9.91 o 
   9   3  15       21.96       29.56      8.84 o 
   0   4  15      884.24      887.08     54.88 o 
   1   4  15      231.96      252.87     15.54 o 
   2   4  15      238.86      186.44     13.81 o 
   3   4  15       19.44       18.44      7.00 o 
   4   4  15      219.34      268.04     19.88 o 
   5   4  15      164.12      191.70     17.65 o 
   6   4  15      114.49      118.71     13.18 o 
   7   4  15       14.36       28.75      9.05 o 
   8   4  15       58.24       86.21     14.12 o 
   1   5  15        0.33        0.47      4.54 o 
   2   5  15        0.80        2.24      5.19 o 
   3   5  15      299.32      295.75     19.01 o 
   4   5  15      420.22      403.44     22.42 o 
   5   5  15        0.90       11.08      6.69 o 
   6   5  15       22.15       32.39      9.90 o 
   7   5  15       45.86       32.15      9.57 o 
   8   5  15       94.49       92.01     16.28 o 
   0   6  15      124.23      199.61     19.83 o 
   1   6  15      296.34      284.83     16.57 o 
   2   6  15       67.99       80.42     10.10 o 
   3   6  15      259.07      235.94     18.00 o 
   4   6  15        0.66        4.84      6.43 o 
   5   6  15        1.46        4.60      7.26 o 
   6   6  15        1.42        2.79      7.23 o 
   7   6  15       52.71       35.00     11.79 o 
   8   6  15       12.23       20.44     11.73 o 
   1   7  15      237.61      305.27     16.26 o 
   2   7  15      273.90      264.09     17.16 o 
   3   7  15      372.82      361.38     25.20 o 
   4   7  15        3.43       15.49      7.55 o 
   5   7  15       52.63       63.38     12.58 o 
   6   7  15        0.13        0.00      7.11 o 
   7   7  15        0.72        1.44     10.49 o 
   8   7  15       47.92       60.82     16.50 o 
   0   8  15      383.56      341.40     19.08 o 
   1   8  15       15.62       18.50      5.20 o 
   2   8  15       62.12       80.69     11.18 o 
   3   8  15        0.60        4.57      6.33 o 
   4   8  15       35.79       58.65     11.60 o 
   5   8  15       45.51       29.61      9.56 o 
   6   8  15      107.38       85.06     16.71 o 
   7   8  15      112.56      127.55     21.63 o 
   1   9  15       78.51       86.24      9.95 o 
   2   9  15       19.00       20.50      6.67 o 
   3   9  15       13.02        9.75      7.30 o 
   4   9  15        0.04       14.85      7.57 o 
   5   9  15        2.67       17.15      9.59 o 
   6   9  15       19.40       33.28     11.43 o 
   7   9  15       21.61       23.72     11.55 o 
   0  10  15        0.05       34.09     10.55 o 
   1  10  15        1.04       10.78      6.15 o 
   2  10  15      116.94      139.51     14.07 o 
   3  10  15       16.65       10.34      6.99 o 
   4  10  15       23.43       24.32     10.48 o 
   5  10  15       13.75       31.66     10.63 o 
   6  10  15       52.30       68.87     15.11 o 
   7  10  15       13.80       19.60     10.99 o 
   1  11  15        3.04       10.62      5.99 o 
   2  11  15      225.97      186.73     17.82 o 
   3  11  15       22.73       27.58      9.78 o 
   4  11  15       13.93       21.28      9.18 o 
   5  11  15        0.38        0.00      8.47 o 
   6  11  15       17.91       14.40     10.46 o 
   0  12  15        3.07       34.28     10.00 o 
   1  12  15        0.16        9.72      7.54 o 
   2  12  15        6.73       13.94      7.55 o 
   3  12  15       12.47       19.11      7.62 o 
   4  12  15       24.01       29.38     10.39 o 
   5  12  15       10.96       13.24      9.68 o 
   1  13  15        5.51       24.77      8.77 o 
   2  13  15        5.49       13.86      8.14 o 
   3  13  15       20.26       10.90      7.81 o 
   4  13  15        9.19       16.76      9.51 o 
   0  14  15        0.15       12.31     14.86 o 
   1  14  15        1.52       15.26     11.83 o 
   2  14  15       13.16       23.37      8.94 o 
   3  14  15       24.74       27.10      9.69 o 
   1  15  15        4.40       26.02     14.12 o 
   2  15  15        6.46        4.71     10.11 o 
   0   0  16     1004.94     1051.41     71.62 o 
   1   0  16      387.69      362.08     21.33 o 
   2   0  16     1017.64      908.69     73.14 o 
   3   0  16      275.92      154.06     21.35 o 
   4   0  16       53.48       60.13     14.90 o 
   5   0  16      215.85      233.71     28.09 o 
   6   0  16        1.50        1.19      8.22 o 
   7   0  16      126.74      111.90     21.86 o 
   8   0  16        1.29        9.31      9.59 o 
   9   0  16        2.26        3.27     17.75 o 
   1   1  16        0.36        2.80      4.69 o 
   2   1  16      825.35      643.31     24.89 o 
   3   1  16        2.58        5.07      5.68 o 
   4   1  16       11.42       18.02      6.90 o 
   5   1  16        0.92        6.10      5.80 o 
   6   1  16      270.40      227.78     18.13 o 
   7   1  16        0.08        5.31      6.69 o 
   8   1  16       18.67       44.62      9.44 o 
   0   2  16      332.48      313.75     23.58 o 
   1   2  16       32.71       27.07      6.83 o 
   2   2  16     1012.07      879.25     44.24 o 
   3   2  16       32.59       22.94      7.58 o 
   4   2  16        0.54        0.00      5.42 o 
   5   2  16        5.80       15.35      6.53 o 
   6   2  16       52.88       74.97     11.31 o 
   7   2  16       43.60       49.07      9.29 o 
   8   2  16       15.51       19.03      9.22 o 
   1   3  16      217.47      173.41     13.66 o 
   2   3  16       99.23       92.71     12.03 o 
   3   3  16      181.70      200.85     18.98 o 
   4   3  16      804.25      585.78     21.94 o 
   5   3  16       10.58        5.68      5.64 o 
   6   3  16       33.30       37.72      8.43 o 
   7   3  16        2.70       26.18      8.38 o 
   8   3  16       36.28       43.83     10.09 o 
   0   4  16        9.27        9.68      7.44 o 
   1   4  16        0.59        1.40      4.70 o 
   2   4  16      799.55      809.91     29.57 o 
   3   4  16       41.76       32.52      8.35 o 
   4   4  16        0.13        6.93      6.82 o 
   5   4  16        1.74        0.00      6.35 o 
   6   4  16       24.71       10.47      7.95 o 
   7   4  16       12.17       24.77      8.94 o 
   8   4  16       40.44       34.83     10.66 o 
   1   5  16       65.94       65.21      9.90 o 
   2   5  16      778.97      758.89     26.11 o 
   3   5  16      347.66      270.01     18.66 o 
   4   5  16        0.03        6.38      6.40 o 
   5   5  16       18.45       19.79      8.82 o 
   6   5  16       69.30       67.88     13.25 o 
   7   5  16       12.42       21.57      8.85 o 
   8   5  16        8.13       23.78      9.78 o 
   0   6  16      550.60      471.10     24.39 o 
   1   6  16        9.56       14.03      5.95 o 
   2   6  16     1282.55     1080.40     44.43 o 
   3   6  16      216.62      310.04     20.26 o 
   4   6  16        9.93       18.64      7.28 o 
   5   6  16       76.52       59.61     12.32 o 
   6   6  16        0.00        0.00      6.26 o 
   7   6  16        0.00        8.43      8.40 o 
   8   6  16       26.69       41.66     14.73 o 
   1   7  16       22.84       26.59      6.42 o 
   2   7  16       58.75       85.36     10.58 o 
   3   7  16       14.32       13.30      7.54 o 
   4   7  16      135.70      141.85     16.99 o 
   5   7  16        5.13       23.64      8.97 o 
   6   7  16        8.86       13.96      8.38 o 
   7   7  16        1.47       18.28     11.50 o 
   0   8  16      459.05      367.18     24.11 o 
   1   8  16      108.40      110.02     11.85 o 
   2   8  16      192.67      221.56     18.27 o 
   3   8  16       24.25       26.96      8.55 o 
   4   8  16       14.31       11.54      8.15 o 
   5   8  16       13.69       20.09      8.24 o 
   6   8  16       52.78       58.53     15.18 o 
   7   8  16        0.01       17.64     11.70 o 
   1   9  16       12.23       12.01      5.74 o 
   2   9  16      327.50      307.47     21.50 o 
   3   9  16       39.72       46.75     10.63 o 
   4   9  16       95.43      107.46     15.28 o 
   5   9  16        8.79       19.97     10.39 o 
   6   9  16       77.69       89.15     17.26 o 
   7   9  16       12.52       16.76     12.09 o 
   0  10  16     1271.07     1189.09     48.58 o 
   1  10  16      106.42      132.83     13.14 o 
   2  10  16      358.11      288.99     19.94 o 
   3  10  16        8.40       19.12      7.74 o 
   4  10  16       20.06       10.39      8.56 o 
   5  10  16        6.58        8.56      8.62 o 
   6  10  16        1.23       11.13      8.99 o 
   1  11  16       22.09       27.70      7.50 o 
   2  11  16       25.47       40.64      8.87 o 
   3  11  16        3.65        4.19      8.26 o 
   4  11  16        9.85        6.85      8.25 o 
   5  11  16        1.47        0.00      8.51 o 
   6  11  16        3.14       19.54     10.67 o 
   0  12  16      380.63      369.62     34.74 o 
   1  12  16        3.28       16.69      8.73 o 
   2  12  16      124.20      156.74     18.03 o 
   3  12  16       40.00       33.78     10.51 o 
   4  12  16        5.26       31.94     11.16 o 
   5  12  16        0.17       10.90      9.38 o 
   1  13  16        3.38        8.22      8.13 o 
   2  13  16        3.52       14.32      8.91 o 
   3  13  16        0.21       10.26      9.59 o 
   4  13  16        2.76        6.21      8.20 o 
   0  14  16       42.37       60.87     28.14 o 
   1  14  16        6.46        0.00     11.30 o 
   2  14  16       12.18       19.31      9.40 o 
   3  14  16        3.77        4.76      9.65 o 
   1   1  17        7.86       15.63      6.71 o 
   2   1  17       16.74        4.60      6.40 o 
   3   1  17       18.03       15.39      6.76 o 
   4   1  17      288.77      349.28     20.30 o 
   5   1  17      202.99      195.36     16.73 o 
   6   1  17        3.13        1.16      5.98 o 
   7   1  17        4.23       11.79      7.37 o 
   8   1  17       20.66       25.79      8.24 o 
   0   2  17     2629.46     1875.49     81.96 o 
   1   2  17      163.02      143.41     16.21 o 
   2   2  17      371.46      390.55     18.79 o 
   3   2  17       11.70       18.29      6.83 o 
   4   2  17        8.30       17.40      7.46 o 
   5   2  17        0.38        0.10      5.89 o 
   6   2  17        9.60       12.59      7.36 o 
   7   2  17        6.37        7.36      7.34 o 
   8   2  17        0.01       11.36      8.16 o 
   1   3  17        7.30       22.17      7.51 o 
   2   3  17      342.98      285.79     19.91 o 
   3   3  17      120.17      148.66     15.61 o 
   4   3  17      209.63      219.42     17.26 o 
   5   3  17       12.81       11.60      6.42 o 
   6   3  17       28.03       32.36      8.08 o 
   7   3  17        0.12       12.01      7.40 o 
   8   3  17       11.38        4.48      7.32 o 
   0   4  17     1041.78     1072.37     41.76 o 
   1   4  17        0.10        7.44      5.51 o 
   2   4  17      396.42      389.91     20.81 o 
   3   4  17        5.66        9.58      6.02 o 
   4   4  17       13.29       14.79      7.26 o 
   5   4  17        3.10        5.30      6.71 o 
   6   4  17        0.31        6.65      7.57 o 
   7   4  17        0.13        8.07      8.58 o 
   8   4  17       42.30       44.79     12.21 o 
   1   5  17       27.42       50.13      8.76 o 
   2   5  17      153.14      168.58     16.05 o 
   3   5  17       31.18       46.12      9.37 o 
   4   5  17       23.83       35.25      9.63 o 
   5   5  17       40.95       18.78      8.95 o 
   6   5  17       20.55       26.04      9.99 o 
   7   5  17       86.38       94.64     17.46 o 
   8   5  17        7.12       25.24     10.57 o 
   0   6  17       23.88       24.56      8.19 o 
   1   6  17       26.07       43.53      8.34 o 
   2   6  17      132.90      126.26     13.66 o 
   3   6  17       95.73       83.61     12.05 o 
   4   6  17      134.72      145.09     17.81 o 
   5   6  17        2.07        7.34      7.82 o 
   6   6  17       36.89       33.62     10.26 o 
   7   6  17       57.04       63.32     13.22 o 
   1   7  17      112.27      109.23     11.90 o 
   2   7  17       81.14      128.35     14.14 o 
   3   7  17      197.07      250.57     22.53 o 
   4   7  17        0.47       17.38      7.99 o 
   5   7  17       84.75       96.32     14.91 o 
   6   7  17        0.33        9.28      8.54 o 
   7   7  17       34.21       37.12     13.97 o 
   0   8  17      639.08      538.67     27.63 o 
   1   8  17        2.54        4.36      5.42 o 
   2   8  17      224.39      226.75     21.19 o 
   3   8  17       29.48       45.16     10.83 o 
   4   8  17        5.46        3.06      6.71 o 
   5   8  17        2.31        8.03      7.50 o 
   6   8  17        4.90        7.18     10.06 o 
   7   8  17       17.44       32.90     13.04 o 
   1   9  17       39.69       24.84      8.01 o 
   2   9  17       49.41       62.67     12.26 o 
   3   9  17        0.16       12.63      7.46 o 
   4   9  17       19.06        0.29      6.45 o 
   5   9  17        0.91        3.96      8.72 o 
   6   9  17       36.15       18.69     11.15 o 
   0  10  17      404.20      425.36     29.71 o 
   1  10  17       37.60       42.93      9.10 o 
   2  10  17       15.79       21.63      9.27 o 
   3  10  17        0.02        0.46      7.38 o 
   4  10  17       16.29       22.23     10.23 o 
   5  10  17       11.13       29.83     10.55 o 
   6  10  17        0.15       21.37     10.68 o 
   1  11  17        0.02       22.45      7.30 o 
   2  11  17       25.78       38.70      8.64 o 
   3  11  17       15.42       23.55      9.82 o 
   4  11  17       28.26       17.41      9.67 o 
   5  11  17        1.03        5.01      9.15 o 
   0  12  17      106.34       90.57     18.26 o 
   1  12  17       67.53       90.92     13.30 o 
   2  12  17        4.72       29.25      8.93 o 
   3  12  17        3.44        0.00      8.23 o 
   4  12  17        1.70       20.99     11.10 o 
   1  13  17        1.11        3.79      8.38 o 
   2  13  17        6.92       20.21      9.23 o 
   3  13  17        2.68        9.10      9.79 o 
   0  14  17       67.49      142.91     41.76 o 
   1  14  17        4.95       19.88     11.74 o 
   0   0  18      545.38      415.95     72.28 o 
   1   0  18      355.29      443.87     39.40 o 
   2   0  18     1277.42     1070.09     75.60 o 
   3   0  18        0.03       16.35      9.08 o 
   4   0  18        0.06       11.39     10.73 o 
   5   0  18       23.68       21.42     11.57 o 
   6   0  18      147.78      185.59     23.39 o 
   7   0  18       35.54       32.09     11.38 o 
   8   0  18       11.15        3.69      9.68 o 
   1   1  18      128.93      158.91     16.82 o 
   2   1  18       17.30       15.08      9.68 o 
   3   1  18       13.62        6.80      6.33 o 
   4   1  18       13.32       14.71      6.76 o 
   5   1  18        6.37       16.86      7.58 o 
   6   1  18       49.21       63.10     10.93 o 
   7   1  18        5.33       16.12      8.12 o 
   8   1  18       30.14       42.26      9.37 o 
   0   2  18        2.14       10.64      9.30 o 
   1   2  18      776.95      647.47     42.82 o 
   2   2  18      131.46      121.27     14.16 o 
   3   2  18       94.42       87.36     11.09 o 
   4   2  18       30.34       32.43      8.89 o 
   5   2  18        2.37        7.83      6.87 o 
   6   2  18       11.28       36.03      8.90 o 
   7   2  18        1.54        4.70      6.83 o 
   8   2  18        0.37        1.28      7.35 o 
   1   3  18     1009.86      755.04     28.95 o 
   2   3  18      333.24      275.72     20.55 o 
   3   3  18       20.71       25.60      8.41 o 
   4   3  18       17.13       13.90      7.10 o 
   5   3  18       19.19       42.81      9.35 o 
   6   3  18       50.08       58.71     10.26 o 
   7   3  18       32.15       56.43     10.62 o 
   8   3  18       24.21       17.75      8.36 o 
   0   4  18       18.33       19.64     14.67 o 
   1   4  18      516.93      478.06     21.65 o 
   2   4  18      110.12      149.45     15.56 o 
   3   4  18       46.95       68.64     11.61 o 
   4   4  18      124.83      102.36     13.88 o 
   5   4  18        3.71       33.62      9.40 o 
   6   4  18       63.07       46.83     12.58 o 
   7   4  18        0.16        9.19      7.82 o 
   1   5  18       29.51       19.82      7.09 o 
   2   5  18       23.06       20.78      7.92 o 
   3   5  18       57.93       78.69     11.96 o 
   4   5  18       20.11       26.48      9.01 o 
   5   5  18        0.01        2.20      7.06 o 
   6   5  18        8.68       24.97      9.71 o 
   7   5  18        0.47       10.38      7.83 o 
   0   6  18      611.55      421.53     28.22 o 
   1   6  18       26.13       41.75      7.98 o 
   2   6  18      204.07      184.47     17.43 o 
   3   6  18        3.04        9.24      6.57 o 
   4   6  18       27.68       52.60     11.31 o 
   5   6  18        0.05       13.15      7.77 o 
   6   6  18       65.59      125.87     17.95 o 
   7   6  18        5.34        5.67      8.78 o 
   1   7  18      168.70      151.49     14.15 o 
   2   7  18        1.28       15.13      7.50 o 
   3   7  18        0.76        9.91      7.31 o 
   4   7  18       21.40       33.66      9.69 o 
   5   7  18        4.13       17.86      7.76 o 
   6   7  18        0.48        7.08      8.26 o 
   7   7  18        5.55       10.42     10.44 o 
   0   8  18        3.05       14.04      7.58 o 
   1   8  18       27.30       41.30      8.17 o 
   2   8  18      168.94      136.24     16.97 o 
   3   8  18      111.62       84.67     14.43 o 
   4   8  18        5.66        3.61      9.94 o 
   5   8  18        0.26        8.18      7.16 o 
   6   8  18        9.50       11.23     10.92 o 
   1   9  18      194.43      163.99     16.33 o 
   2   9  18        2.03        8.55      7.43 o 
   3   9  18       12.69       11.63      6.82 o 
   4   9  18       18.39       18.62      8.88 o 
   5   9  18       27.58       31.63     11.02 o 
   6   9  18        0.87        1.30      9.18 o 
   0  10  18        0.48       30.54     12.11 o 
   1  10  18        0.14       17.16      7.80 o 
   2  10  18       20.07       16.08      6.97 o 
   3  10  18        0.28        6.96      7.14 o 
   4  10  18       30.63       18.56     10.17 o 
   5  10  18        4.62       16.83     10.29 o 
   1  11  18       22.89       27.13      8.76 o 
   2  11  18        6.50       12.73      8.10 o 
   3  11  18        0.60       13.47     11.83 o 
   4  11  18        0.39       14.24      9.55 o 
   5  11  18        0.00       12.25      9.53 o 
   0  12  18      145.69      143.77     21.82 o 
   1  12  18       23.60       34.07     11.52 o 
   2  12  18        0.08        7.30     11.74 o 
   3  12  18        0.66        9.18     11.08 o 
   4  12  18        8.73       24.72     10.96 o 
   1  13  18       17.74       43.44     12.22 o 
   2  13  18        1.40        7.29     11.02 o 
   1   1  19      112.81       90.96     14.35 o 
   2   1  19      222.85      257.20     25.36 o 
   3   1  19       87.32      105.87     13.65 o 
   4   1  19      348.97      291.28     22.31 o 
   5   1  19        2.49        0.00      6.06 o 
   6   1  19       16.65       38.67      8.98 o 
   7   1  19        2.78       16.40      7.71 o 
   0   2  19      745.41      662.53     34.60 o 
   1   2  19      508.81      543.13     27.34 o 
   2   2  19      104.99       99.02     14.60 o 
   3   2  19       76.28      107.72     12.59 o 
   4   2  19       52.71       47.37      9.30 o 
   5   2  19       87.17       85.14     13.07 o 
   6   2  19        1.30        7.98      6.63 o 
   7   2  19       21.03       31.61      8.43 o 
   1   3  19        9.43       26.61      8.96 o 
   2   3  19       41.69       52.17     10.21 o 
   3   3  19        2.34       15.13      7.35 o 
   4   3  19        1.28        0.00      6.08 o 
   5   3  19        0.27        6.48      6.50 o 
   6   3  19        0.10       12.48      6.85 o 
   7   3  19        2.07       16.06      8.05 o 
   0   4  19      829.28      726.01     47.33 o 
   1   4  19      231.26      219.18     20.57 o 
   2   4  19       17.49       22.44      7.57 o 
   3   4  19       77.08       54.67     10.50 o 
   4   4  19      240.05      203.90     19.32 o 
   5   4  19       22.43       46.08     10.70 o 
   6   4  19        0.28        6.97      7.83 o 
   7   4  19       11.25       29.57      9.76 o 
   1   5  19      221.87      230.87     19.43 o 
   2   5  19      198.08      157.84     16.30 o 
   3   5  19       32.51       35.04      8.56 o 
   4   5  19       84.74      109.84     14.49 o 
   5   5  19       14.73        3.34      7.01 o 
   6   5  19       55.36       54.21     12.49 o 
   7   5  19        0.00        1.42      9.46 o 
   0   6  19        0.50        5.87      8.61 o 
   1   6  19        2.24        5.88      6.55 o 
   2   6  19       13.08       23.39      7.77 o 
   3   6  19        0.42       13.42      7.39 o 
   4   6  19        0.09       10.65      7.14 o 
   5   6  19        0.58        4.17      7.73 o 
   6   6  19        1.92       13.43      7.67 o 
   7   6  19        2.51        9.78      9.04 o 
   1   7  19       94.54      127.17     14.60 o 
   2   7  19       22.08       30.90      8.76 o 
   3   7  19        0.06        4.44      7.12 o 
   4   7  19      229.04      195.81     20.95 o 
   5   7  19        2.44       21.52      8.54 o 
   6   7  19       15.16       29.38     10.02 o 
   0   8  19       14.08       22.82      8.84 o 
   1   8  19        2.02        5.88      6.06 o 
   2   8  19      273.26      293.08     25.25 o 
   3   8  19       71.99       96.73     15.16 o 
   4   8  19       13.27       22.30      8.71 o 
   5   8  19        0.00        4.68      7.95 o 
   6   8  19        0.22        7.96     11.02 o 
   1   9  19        1.71       10.84      8.08 o 
   2   9  19        6.36       12.54      7.79 o 
   3   9  19        5.34        4.94      7.45 o 
   4   9  19        0.53        4.19      7.08 o 
   5   9  19        0.12        0.47      8.45 o 
   0  10  19       84.11      113.57     20.16 o 
   1  10  19        6.30       24.27      9.11 o 
   2  10  19       57.46       40.03     10.36 o 
   3  10  19        5.30       10.94      8.08 o 
   4  10  19       23.18       16.40     10.52 o 
   5  10  19        1.02        9.33      9.52 o 
   1  11  19       83.41       97.26     14.41 o 
   2  11  19       16.16       30.01      9.16 o 
   3  11  19        2.10        6.79      9.94 o 
   4  11  19       30.76       79.72     15.58 o 
   0  12  19      203.56      203.88     26.88 o 
   1  12  19       22.01       37.40      9.42 o 
   2  12  19       18.87       10.45     10.31 o 
   3  12  19        4.50       21.81     11.02 o 
   1  13  19       13.28       24.21      9.96 o 
   0   0  20        2.44       35.69     26.50 o 
   1   0  20       44.54       32.07     16.53 o 
   2   0  20      398.86      417.71    120.72 o 
   3   0  20       33.05       37.62     12.12 o 
   4   0  20        0.55       11.56      9.95 o 
   5   0  20        2.20        2.40      8.14 o 
   6   0  20       15.51       28.49     11.38 o 
   7   0  20       20.12       33.50     11.22 o 
   1   1  20      170.06      142.52     17.61 o 
   2   1  20       68.99       77.46     12.98 o 
   3   1  20       12.25       29.67      9.23 o 
   4   1  20        1.13        5.61      6.63 o 
   5   1  20        9.89       28.80      8.43 o 
   6   1  20      114.71      106.42     13.45 o 
   7   1  20       29.03       29.14      8.67 o 
   0   2  20       99.79       95.23     24.70 o 
   1   2  20       28.74       37.57     10.64 o 
   2   2  20       82.84      122.30     16.02 o 
   3   2  20       31.99       20.42      8.40 o 
   4   2  20        2.14        6.82      6.34 o 
   5   2  20       37.14       32.50      8.98 o 
   6   2  20       23.84       16.28      8.00 o 
   7   2  20       29.13       35.70      8.57 o 
   1   3  20      128.40      127.99     16.34 o 
   2   3  20       20.58       45.55     10.76 o 
   3   3  20       59.26       54.58     10.94 o 
   4   3  20       67.50       69.00     12.38 o 
   5   3  20       53.57       63.40     11.62 o 
   6   3  20       13.44       19.98      7.42 o 
   7   3  20       30.98       36.71      9.03 o 
   0   4  20      528.50      608.74     67.48 o 
   1   4  20      245.79      168.41     18.49 o 
   2   4  20        2.34        6.17      6.56 o 
   3   4  20        1.35       13.71      8.40 o 
   4   4  20        0.31        0.00      6.34 o 
   5   4  20        0.26        0.00      6.61 o 
   6   4  20        0.00       10.38      8.00 o 
   7   4  20        4.57        7.44      8.03 o 
   1   5  20        5.12       19.33      8.10 o 
   2   5  20        1.57        0.00      5.53 o 
   3   5  20      152.80      191.11     18.72 o 
   4   5  20       10.70       11.20      7.76 o 
   5   5  20        0.59       10.95      8.30 o 
   6   5  20       22.75       38.53     11.56 o 
   0   6  20      176.02      211.56     25.26 o 
   1   6  20        0.00       10.03      7.10 o 
   2   6  20        9.81       19.17      8.13 o 
   3   6  20       62.02       52.54     10.83 o 
   4   6  20       78.64       81.91     14.09 o 
   5   6  20        1.61       23.75      9.97 o 
   6   6  20        6.67       17.02      8.98 o 
   1   7  20        3.21       12.55      7.51 o 
   2   7  20       16.19       27.46      8.05 o 
   3   7  20       29.61       34.73      9.80 o 
   4   7  20        4.37       15.08      8.15 o 
   5   7  20        6.58        4.94      7.36 o 
   6   7  20        5.48       14.52      8.98 o 
   0   8  20        9.74       40.17     12.27 o 
   1   8  20        5.30        9.58      6.82 o 
   2   8  20       11.91       16.59      8.00 o 
   3   8  20        6.28        9.78      7.16 o 
   4   8  20        5.16       17.10      8.38 o 
   5   8  20       42.13       31.90      9.33 o 
   1   9  20        0.57        2.13      7.24 o 
   2   9  20        1.56        3.29      7.21 o 
   3   9  20      141.78      108.91     15.79 o 
   4   9  20       49.35       46.86     10.82 o 
   5   9  20        2.62       13.18      9.49 o 
   0  10  20       20.27       19.04     11.74 o 
   1  10  20       15.48       11.43      8.61 o 
   2  10  20       40.24       56.71     11.60 o 
   3  10  20        2.38       11.87      8.24 o 
   4  10  20        0.88       10.67      9.64 o 
   1  11  20        8.78       29.53     10.57 o 
   2  11  20        1.17        1.74      8.13 o 
   3  11  20        6.18        5.49      8.82 o 
   0  12  20        6.83        0.00     13.07 o 
   1  12  20       17.08       18.64      9.97 o 
   1   1  21      301.06      257.41     22.65 o 
   2   1  21        0.60        2.82      7.94 o 
   3   1  21       65.22       90.01     14.60 o 
   4   1  21       23.11       18.41      8.31 o 
   5   1  21       21.62       26.66      8.73 o 
   6   1  21       18.59       27.39      7.78 o 
   0   2  21      189.37      160.25     33.10 o 
   1   2  21      564.38      533.45     27.03 o 
   2   2  21       31.47       16.75      8.80 o 
   3   2  21        0.94        4.61      7.50 o 
   4   2  21       24.85       34.54      8.89 o 
   5   2  21       25.72       36.17      8.74 o 
   6   2  21        0.21        3.20      7.11 o 
   1   3  21        0.00        2.95      7.16 o 
   2   3  21        1.23        6.10      8.00 o 
   3   3  21        2.27        4.75      6.76 o 
   4   3  21        3.46       12.15      8.40 o 
   5   3  21        0.03       13.84      8.73 o 
   6   3  21        0.49       16.73      7.76 o 
   0   4  21       23.89       28.28     16.12 o 
   1   4  21      118.03      144.64     17.75 o 
   2   4  21       88.76       75.45     13.75 o 
   3   4  21      186.53      140.03     16.73 o 
   4   4  21       31.37       37.23      9.84 o 
   5   4  21       15.86       34.85      9.13 o 
   6   4  21        5.51        3.89     12.15 o 
   1   5  21       98.49      110.44     15.22 o 
   2   5  21       10.80       14.56      7.74 o 
   3   5  21      102.48       90.78     13.17 o 
   4   5  21       26.95       29.06      9.44 o 
   5   5  21        0.21        2.19      6.96 o 
   6   5  21       34.66        8.86      8.45 o 
   0   6  21       15.20       20.29     14.18 o 
   1   6  21        1.49        7.25      7.34 o 
   2   6  21        1.95        3.59      6.52 o 
   3   6  21       45.72       56.96     11.23 o 
   4   6  21       16.66       22.56      8.19 o 
   5   6  21       15.29       12.61      9.25 o 
   1   7  21      122.26      137.56     15.57 o 
   2   7  21        6.13        0.64      6.72 o 
   3   7  21       76.63       67.76     12.55 o 
   4   7  21        1.41        6.47      7.86 o 
   5   7  21       11.03       32.19      9.48 o 
   0   8  21      123.76       98.08     24.08 o 
   1   8  21        0.12        5.71      6.64 o 
   2   8  21        1.57        8.75      7.77 o 
   3   8  21        0.40        0.97      6.51 o 
   4   8  21        1.33       11.22      7.69 o 
   5   8  21       41.43       65.49     12.79 o 
   1   9  21        0.01        1.79      6.88 o 
   2   9  21        0.33        4.65      7.45 o 
   3   9  21        0.54       18.50      8.28 o 
   4   9  21        5.42       27.00      8.93 o 
   0  10  21        1.66        0.00     12.06 o 
   1  10  21       24.94       12.09      9.80 o 
   2  10  21       17.59       17.71      8.51 o 
   3  10  21        2.66        0.00      7.04 o 
   1  11  21        8.81       22.81      9.01 o 
   2  11  21        4.28        6.51      8.78 o 
   0   0  22       91.26      120.93     40.77 o 
   1   0  22       75.99       70.26     22.41 o 
   2   0  22       70.25       81.48     23.99 o 
   3   0  22      131.11      141.04     36.26 o 
   4   0  22       13.71       19.53     13.87 o 
   5   0  22       13.40       31.50     13.53 o 
   6   0  22        0.00        8.53      9.35 o 
   1   1  22      195.86      226.18     25.88 o 
   2   1  22       46.05       43.16     11.30 o 
   3   1  22        2.95        0.23      6.83 o 
   4   1  22       77.24       64.34     14.35 o 
   5   1  22       19.08       11.12      7.30 o 
   6   1  22        0.42        9.20      7.06 o 
   0   2  22       57.74       33.40     30.03 o 
   1   2  22      290.06      208.52     24.12 o 
   2   2  22       66.90       65.10     12.80 o 
   3   2  22       87.12       87.98     14.94 o 
   4   2  22       10.66       11.35      8.04 o 
   5   2  22        0.63       12.04      7.63 o 
   6   2  22       17.53       28.96      9.10 o 
   1   3  22      358.28      335.60     30.68 o 
   2   3  22       39.98       38.89     11.30 o 
   3   3  22       49.36       47.46     11.13 o 
   4   3  22       12.74       23.84      8.62 o 
   5   3  22       15.38       17.70      8.81 o 
   6   3  22       74.33       54.60     11.23 o 
   0   4  22        4.95        3.12     10.60 o 
   1   4  22        6.68       10.08      9.40 o 
   2   4  22        0.05        4.70      7.75 o 
   3   4  22        0.01        1.15      7.36 o 
   4   4  22        5.69        3.05      6.98 o 
   5   4  22       55.46       49.75     10.99 o 
   1   5  22       27.43       33.22     11.67 o 
   2   5  22       10.67       13.43      8.37 o 
   3   5  22       31.61       45.29     10.00 o 
   4   5  22        2.47       15.76      8.78 o 
   5   5  22        5.86        6.04      8.25 o 
   0   6  22       40.92       33.62     18.17 o 
   1   6  22        0.02        9.14      7.78 o 
   2   6  22       23.52       27.58      8.27 o 
   3   6  22        7.00       21.51      8.72 o 
   4   6  22       21.57       39.54      9.74 o 
   5   6  22       17.94       32.41     10.41 o 
   1   7  22       51.72       62.38     12.39 o 
   2   7  22        2.94        4.77      7.22 o 
   3   7  22       36.26       40.21     10.60 o 
   4   7  22        9.83        5.18      7.70 o 
   0   8  22       16.18       43.73     16.78 o 
   1   8  22        2.50        6.05      8.41 o 
   2   8  22        0.25        4.87      7.77 o 
   3   8  22        3.35       19.72      8.91 o 
   4   8  22       37.57       41.38     10.32 o 
   1   9  22       76.03       77.95     13.50 o 
   2   9  22       18.85       32.15      9.01 o 
   3   9  22       15.27       30.70      9.22 o 
   0  10  22       23.77       56.69     24.94 o 
   1  10  22        0.16       19.77      9.46 o 
   2  10  22        2.58       17.12      7.88 o 
   1   1  23       80.34       80.50     17.24 o 
   2   1  23        1.70        2.57      7.77 o 
   3   1  23      182.25      169.63     20.18 o 
   4   1  23       25.51       37.59     10.46 o 
   5   1  23        8.21       18.74      9.31 o 
   0   2  23       94.73       64.70     20.82 o 
   1   2  23       90.98       68.92     15.53 o 
   2   2  23        8.30       27.04      9.38 o 
   3   2  23       75.09       62.54     12.84 o 
   4   2  23       20.35       10.61      8.12 o 
   5   2  23       40.02       44.10     10.66 o 
   1   3  23        2.79        6.75      9.48 o 
   2   3  23        1.66       15.27      8.55 o 
   3   3  23        1.97        8.64      8.17 o 
   4   3  23        2.70        5.34      7.36 o 
   5   3  23        0.11       14.10      8.00 o 
   0   4  23        6.33       23.30     13.25 o 
   1   4  23       37.90       22.36     10.98 o 
   2   4  23       14.24       17.82      8.55 o 
   3   4  23        9.08       11.88      8.78 o 
   4   4  23        0.43       15.31      8.42 o 
   5   4  23       51.25       58.54     13.02 o 
   1   5  23      102.69       77.11     15.23 o 
   2   5  23       18.01       28.98      9.17 o 
   3   5  23       52.66       62.75     11.50 o 
   4   5  23        3.75       19.29      9.36 o 
   0   6  23        1.16        3.32     12.24 o 
   1   6  23        0.19       17.10      9.53 o 
   2   6  23        2.18       13.65      8.52 o 
   3   6  23        0.03        0.00      7.23 o 
   4   6  23        1.41        0.00      7.53 o 
   1   7  23       36.38       39.40     12.54 o 
   2   7  23        4.25        8.69      7.80 o 
   3   7  23       40.33       53.09     11.85 o 
   0   8  23        0.78        0.00     18.70 o 
   1   8  23        0.10       14.37      9.77 o 
   2   8  23        0.33        3.51      7.57 o 
   3   8  23       13.01       10.32      8.38 o 
   1   9  23        1.38       12.80     10.03 o 
   2   9  23        3.01       17.84      8.82 o 
   0   0  24       11.99       47.34     26.99 o 
   1   0  24      132.74      155.10     32.25 o 
   2   0  24       26.68       26.51     17.23 o 
   3   0  24      144.82      143.97     23.53 o 
   4   0  24        4.53        0.00     17.68 o 
   5   0  24       42.44       52.93     20.88 o 
   1   1  24        4.94       11.15     10.44 o 
   2   1  24       15.83       30.50     11.13 o 
   3   1  24      105.35       88.93     15.50 o 
   4   1  24       12.96       32.03      9.95 o 
   5   1  24        0.49        6.98      8.17 o 
   0   2  24       17.62       24.25     15.44 o 
   1   2  24       38.37       57.13     13.39 o 
   2   2  24        3.80       14.35     10.01 o 
   3   2  24        2.53       24.63      9.54 o 
   4   2  24        1.66       23.64      9.45 o 
   1   3  24       56.14       78.17     16.41 o 
   2   3  24       23.74       18.70     10.02 o 
   3   3  24      222.18      225.85     23.11 o 
   4   3  24       25.27       19.20      9.52 o 
   0   4  24       12.69       41.20     17.01 o 
   1   4  24        0.13        2.31      8.67 o 
   2   4  24        0.72       10.04      9.00 o 
   3   4  24        8.42       13.40      9.13 o 
   4   4  24        0.03       11.42      8.54 o 
   1   5  24       52.30       47.11     12.50 o 
   2   5  24        3.58        9.47      9.68 o 
   3   5  24        0.73        5.14      7.94 o 
   4   5  24        3.70        8.21      9.12 o 
   0   6  24        7.47       24.87     13.38 o 
   1   6  24       12.54       11.38      8.89 o 
   2   6  24        4.14        0.00      8.31 o 
   3   6  24       14.77       16.60      9.70 o 
   1   7  24       13.69       15.06      9.10 o 
   2   7  24        0.39        8.13      9.21 o 
   0   8  24        0.56        2.00     11.46 o 
   1   8  24        0.26        4.66     10.29 o 
   1   1  25       34.90       52.12     13.57 o 
   2   1  25        0.20        5.89      9.53 o 
   3   1  25      170.38      189.90     25.96 o 
   4   1  25        0.01        4.06      8.04 o 
   0   2  25        0.32        2.91     11.96 o 
   1   2  25        3.26       19.46     10.04 o 
   2   2  25        0.09       21.72      9.98 o 
   3   2  25        0.09        6.11      8.45 o 
   1   3  25        0.15        9.78      8.39 o 
   2   3  25        0.28        0.00      9.06 o 
   3   3  25        0.54       10.55      8.80 o 
   0   4  25        0.41        9.67     11.90 o 
   1   4  25       13.03       17.66     10.02 o 
   2   4  25        0.16       21.07     10.39 o 
   3   4  25        3.81       26.84     10.44 o 
   1   5  25       35.30       51.49     12.94 o 
   2   5  25        0.26       20.25      9.78 o 
   0   6  25        0.23        0.00     11.14 o 
   1   6  25        9.45       26.05     10.88 o 
   0   0  26       12.58        0.00     21.90 o 
   1   0  26       65.66       72.53     61.12 o 
   2   0  26       50.48       54.44     22.56 o 
   1   1  26        7.41       13.62     10.55 o 
   2   1  26        1.97       11.52     10.06 o 
   0   2  26        2.13       19.25     16.62 o 
   1   2  26        3.39        0.00      9.25 o 
   2   2  26       22.00       15.19     11.12 o 
   1   3  26       84.77       81.30     16.73 o 
   2   3  26       13.57       24.92     12.06 o 
   0   4  26        5.59       31.15     16.24 o 
   1   4  26        0.29       14.44      9.21 o 
                                                 
